# Supplementary material for: An analysis of obstetric practices and outcomes in a deep rural district hospital in South Africa
Source: PLoS One. 2022 Jan 4;17(1):e0262269. doi: 10.1371/journal.pone.0262269 (PMC8726481; doi:10.1371/journal.pone.0262269)
Supplement: S1 Dataset — (XLSX) [file pone.0262269.s003.xlsx]

## Sheet: Maternal data
ID	MCR found	Mode of delivery	Working hours vs. out of hours	Age	Maternal weight	Maternal Hb	Maternal HIV status	Latest CD4 (cells/μl)	Latest VL (c/ml)	Maternal parity	Number of foetuses	Leading presentation/lie	Previous CD	Gestational age	Robson group	Neonate 1: Sex	Neonate 1: Birthweight	Neonate 1: Birthweight centile	Neonate 1: Birth outcome	Neonate 1: Apgar score at 1 minute (/10)	Neonate 1: Apgar score at 5 minutes (/10)	Neonate 1: Cord gas pH	Neonate 1: Birth trauma	Neonate 1: Neonate admitted to nursery	Neonate 1: Admission file found	Neonate 1: Primary diagnosis	Neonate 1: Secondary diagnosis	Neonate 1: Primary outcome	Neonate 1: Secondary outcome	Neonate 1: Mechanical ventilation	Neonate 1: Duration of admission	Neonate 1: Neonatal HIV status	Neonate 2: Sex	Neonate 2: Birthweight	Neonate 2: Birthweight centile	Neonate 2: Birth outcome	Neonate 2: Apgar score at 1 minute (/10)	Neonate 2: Apgar score at 5 minutes (/10)	Neonate 2: Cord gas pH	Neonate 2: Birth trauma	Neonate 2: Neonate admitted to nursery	Neonate 2: Admission file found	Neonate 2: Primary diagnosis	Neonate 2: Secondary diagnosis	Neonate 2: Primary outcome	Neonate 2: Secondary outcome	Neonate 2: Mechanical ventilation	Neonate 2: Duration of admission	Neonate 2: Neonatal HIV status
LM98	1	0	1	18	69	11.7	0			0	0	0	0	39	0	0	3270	78.68	0	9	10	0	0	0
NM176	1	0	1	21	68	10.6	1	250	58	1	0	0	1	38	6	0	3125	84.05	0	9	10	0	0	0								0
NN205	1	0	1	24	72	9.3	0			0	0	0	0	39	0	0	3380	84.8	0	9	10	0	0	0
NT231	1	0	1	29	63	10.4	1	777	0	1	0	0	0	40	3	1	3390	46.45	0	8	10	0	0	0								0
NN5218	1	0	0	18	57	10.1	1	564	61500	3	0	0	0	39	3	1	3140	44.81	0	9	10	0	0	0								0
SZ229	1	0	0	20	59	11.8	0			1	0	0	0	38	3	1	2940	47.76	0	9	10	0	0	0
AL179	1	0	1	29	74	9.6	0			0	0	0	0	39	1	1	3270	56.15	0	9	10	0	0	1	0	16		0		0	4
NM267	1	0	1	21	56	12.1	1	484	0	0	0	0	0	38	0	1	2685	24.71	0	8	10	0	0	1	0	12		0		0	3	0
AD5394	1	0	1	18	79	12	0			0	0	0	0	38	0	0	3140	84.84	0	9	10	0	0	0
ZM284	1	0	1	21	65	10.8	0			1	0	0	0	38	3	1	2755	30.66	0	9	10	0	0	0
ZZ281	1	0	0	15	84	11	0			0	0	0	0	38	0	1	3040	56.96	0	9	10	0	0	0
NZ4629	1	0	1	22	72	11.2	0			1	0	0	0	39	4	0	3460	88.34	0	9	10	0	0	0
MG6030	1	0	1	36	101	10.9	0			3	0	0	0	37	3	1	3840	98.99	0	9	10	0	0	0
ZN35	1	0	0	20	69	9.1	1	805	0	0	0	0	0	38	1	1	2980	51.49	0	9	10	0	0	0								0
PN323	1	0	1	26	81	7.4	0			0	0	0	0	38	0	0	2945	72.12	0	9	10	0	0	0
NN431	1	0	1	18	123	11.6	1	346	15900	0	0	0	0	38	1	0	3180	86.81	0	9	10	0	0	0								0
ZB325	1	0	0	33	105	11.6	0			3	0	0	0	40	3	1	3670	68.31	0	9	10	0	0	0
NN343	1	0	1	16	53	11	0			0	0	0	0	39	0	1	2250	0.67	0	9	10	0	0	0
TM162	1	0	1	28	69	12.8	0			1	0	0	0	39	4	0	2895	47.58	0	9	10	0	0	0
ZP353	1	0	1	21	70	12.1	0			1	0	0	0	39	3	0	2880	46.13	0	9	10	0	0	0
SM325	1	0	1	28	74	11	1	804	0	0	0	0	0	37	0	0	2970	88.39	0	9	10	0	0	0								0
NM387	1	0	1	34	54	13.4	1	483	124	1	0	0	0	37	3	1	3010	74.73	0	0	3	1	0	1	0	4		0		0	31	5
SZ370	1	0	1	35	79	12	1	396	0	2	0	0	0	39	3	0	2870	45.16	0	9	10	0	0	0								0
TM119	1	0	1	20	63	12.4	0			0	0	0	0	40	0	1	3525	57.5	0	9	10	0	0	0
SM173	1	0	1	18	70	11.1	0			0	0	0	0	41	0	1	2525	0.36	0	9	10	0	0	0
NN427	1	0	1	32	88	10.8	1	471	0	3	0	0	0	39	3	1	3625	81.03	0	9	10	0	0	0								0
SG431	1	0	0	30	97	10.7	1	958	0	3	0	0	0	41	4	0	3690	76.04	0	9	10	0	0	0								5
SJ443	1	0	1	18	64	12.5	0			0	0	0	0	39	0	1	2770	15.59	0	9	10	0	0	0
NM421	1	0	0	25	77	11.6	0			2	0	0	0	39	3	1	3445	69.88	0	9	10	0	0	0
TJ110	1	0	1	27	83	11	1	456	0	2	0	0	1	41	6	0	3595	44.5	0	9	10	0	0	0								0
TF494	1	0	1	30	101	10.7	0			2	0	0	0	40	3	1	4480	97.11	0	9	10	0	0	0
NX500	1	0	1	20	57	10.8	0			0	0	0	0	37	0	0	2545	55.77	0	9	10	0	0	0
NN463	1	0	1	22	75	9.1	1	235	0	2	0	0	0	41	4	0	3935	87.93	0	9	10	0	0	0								0
ML524	1	0	1	28	62	11	0			3	0	0	1	40	6	0	3090	46.03	0	9	10	0	0	0
SG355	1	0	1	22	72	10.4	0			0	0	0	0	39	0	0	3420	86.66	0	9	10	0	0	0
TG598	1	0	1	16	67	11.5	0			0	0	0	0	38	0	1	3255	74.15	0	9	10	0	0	0
SM594	1	0	0	24	95	11.8	0			1	0	0	0	38	3	1	3090	61.34	0	9	10	0	0	0
SM5196	1	0	0	39	99	10.5	1	646	0	5	0	0	0	40	3	1	3490	54.7	0	9	10	0	0	0								0
MG603	1	0	1	23	9999	9.6	0			0	1	0	0	36	9	0	2650	84.34	0	9	10	0	0	1	1	15		0		0	7		1	2040	8.99	0	4	6	1	0	1	1	4		0		0	24
CB586	1	0	1	28	112	12.9	0			1	0	0	0	39	3	0	3495	89.67	0	9	10	0	0	0
ZM613	1	0	0	28	87	10.6	0			1	0	0	0	38	3	0	2940	71.72	0	9	10	0	0	0
SA628	1	0	1	20	58	9999	0			1	0	0	0	37	3	0	2990	89.25	0	9	10	0	0	0
PG642	1	0	1	18	62	11	0			0	0	0	0	40	0	1	3805	76.85	0	9	10	0	0	0
NG645	1	0	1	25	69	10.9	1	788	101	0	0	0	0	38	0	1	3210	70.94	0	9	10	0	0	0								0
SN518	1	0	1	24	60	7.9	1	743	0	1	0	0	0	38	3	0	3525	96.64	0	9	10	0	0	0								0
NT684	1	0	0	21	77	12.1	1	681	0	0	0	0	0	41	0	1	3190	15.84	0	8	10	0	0	0								0
NN168	1	0	1	22	75	12.8	0			1	0	0	0	40	0	1	3420	48.95	0	8	10	0	0	0
LG723	1	0	1	33	78	11.4	1	658	0	5	0	0	0	38	3	0	2880	66.71	0	9	10	0	0	0								0
SM678	1	0	0	22	80	13.6	0			0	0	0	0	40	0	0	3335	67.15	0	9	10	0	0	0
HG703	1	0	1	36	63	11.5	0			7	0	0	0	38	3	1	3400	82.88	0	9	10	0	0	0
BN755	1	0	0	30	65	10.3	1	380	0	3	0	0	0	38	3	0	3033	78.52	0	9	10	0	0	0								0
NZ703	1	0	1	30	97	12.5	0			2	0	0	0	40	4	1	4175	91.85	0	9	10	0	0	0
NS744	1	0	1	40	109	12	1	226	30	2	0	0	0	40	3	0	2820	22.62	0	9	10	0	0	0								0
JM773	1	0	1	27	81	9999	0			1	0	0	0	40	3	0	3345	67.92	0	9	10	0	0	0
ND786	1	0	1	29	82	11.3	1	9999	407	4	0	0	0	39	3	0	2740	32.73	0	9	10	0	0	0								0
PM662	1	0	1	21	89	10	0			0	0	0	0	41	1	0	3530	65.09	0	9	10	0	0	0
SM791	1	0	1	22	61	9.9	0			0	0	0	0	38	0	1	3300	77.12	0	9	10	0	0	0
NM790	1	0	1	25	57	8.4	1	377	50	0	0	0	0	39	0	1	2995	32.18	0	9	10	0	0	0								0
CN502	1	0	1	18	51	11.1	0			0	0	0	0	36	11	0	2350	58.25	0	9	10	0	0	0
PZ772	1	0	0	30	62	11.8	0			0	0	0	0	38	1	1	2555	15.22	0	8	10	0	0	0
PM801	1	0	0	25	83	13.6	0			0	0	0	0	40	0	0	3245	59.84	0	9	10	0	0	0
SG603	1	0	0	35	110	12.3	1	689	0	2	0	0	0	39	3	0	4210	99.49	0	9	10	0	0	0								5
PN863	1	0	1	21	60	9.9	1	291	9999	0	0	0	0	39	0	0	2945	52.38	0	9	10	0	0	0								0
TM878	1	0	1	28	69	10.7	1	1437	0	2	0	0	0	39	3	1	3640	81.81	0	9	10	0	0	0								0
NN4712	1	0	1	29	106	7.6	1	199	0	1	1	0	0	34	9	0	1810	43.33	0	9	10	0	0	1	0	21		2	1	9998	6	0	0	2460	96.28	0	9	10	0	0	1	1	15		0		0	22	0
DS912	1	0	0	33	88	10.7	0			1	0	0	0	38	3	1	3150	66.32	0	9	10	0	0	0
TG936	1	0	1	24	68	12	0			0	0	0	0	38	1	0	3395	94.18	0	7	10	0	0	0
TQ384	1	0	1	23	53	11.9	0			1	0	0	0	39	3	1	4065	95.29	0	8	10	0	2	0
FG3239	1	0	1	41	56	11.9	1	396	0	2	0	0	1	38	6	0	2195	7.4	0	9	10	0	0	0								5
NQ816	1	0	0	25	58	10.2	1	582	106	2	0	0	0	40	3	0	3180	54.18	0	9	10	0	0	0								0
NM974	1	0	1	31	132	11	1	1268	0	1	0	0	0	41	3	0	3500	62.78	0	8	10	0	0	0								0
SM900	1	0	0	22	73	8.4	1	575	38	0	0	0	0	40	0	1	3045	19.66	0	9	10	0	0	0								0
MM994	1	0	1	22	91	11.4	1	906	0	0	0	0	0	37	0	1	3165	84.31	0	9	10	0	0	0								0
NM1062	1	0	1	23	72	12.8	0			0	0	0	0	39	0	1	3065	38.2	0	9	10	0	0	0
NK1011	1	0	1	17	70	10.6	0			0	0	0	0	37	0	0	3140	94.21	0	9	10	0	0	0
NN1004	1	0	1	20	104	13.2	0			0	0	0	0	39	0	1	3210	50.98	0	9	10	0	0	0
SM39	1	0	1	23	70	9.6	1	626	22	1	0	0	0	38	3	0	2950	72.51	0	9	10	0	0	0								0
TJ984	1	0	0	34	82	11.4	1	352	0	5	0	0	0	40	4	1	3605	63.65	0	9	10	0	0	0								0
HM1047	1	0	1	24	68	9.7	0			0	0	0	0	38	0	0	3050	79.63	0	9	10	0	0	0
SM973	1	0	1	41	63	10.3	1	9999	0	5	0	0	0	40	4	0	3070	44.2	0	9	10	0	0	0								0
SG1075	1	0	1	17	60	11.7	1	399	259	0	0	0	0	40	0	1	3155	27.39	0	8	10	0	0	0								0
NN09	1	0	1	40	85	10.5	0			5	0	0	0	37	3	1	2880	64.28	0	9	10	0	0	0
TS1116	1	0	1	21	64	11.3	0			0	0	0	0	37	0	1	3295	89.99	0	8	10	0	0	0
SM5383	1	0	1	32	110	13.2	1	826	0	0	0	0	0	38	1	0	2145	5.41	0	9	10	0	0	0								0
NT13	1	0	1	23	82	10.1	0			0	0	0	0	40	0	0	3465	76.32	0	9	10	0	0	0
GJ18	1	0	1	29	97	12	0			1	0	0	0	37	3	1	3915	99.29	0	9	10	0	0	0
TN34	1	0	1	17	78	8.6	1	759	22	0	0	0	0	38	0	0	3210	88.15	0	9	10	0	0	0								0
SM29	1	0	1	20	56	12.4	0			1	0	0	0	38	3	0	2740	53.47	0	9	10	0	9999	0
NG04	1	0	1	19	66	9.4	0			0	0	0	0	38	0	0	3080	81.5	0	9	10	0	0	0
BN1040	1	0	0	17	61	12.9	0			0	0	0	0	40	0	1	2650	3.26	0	9	10	0	0	0
PM49	1	0	0	24	63	9.3	1	296	716	1	0	0	0	38	3	0	2695	48.91	0	8	10	0	0	0								0
TM1060	1	0	1	19	98	12.5	0			0	0	0	0	41	1	0	3570	68.05	0	9	10	0	0	0
SM681	1	0	0	17	72	12.3	0			0	0	0	0	38	0	0	3120	83.78	0	9	10	0	0	0
NM47	1	0	0	35	64	10.7	1	213	135	4	0	0	0	38	3	0	2555	34.59	0	9	10	0	0	0								2
NM71	1	0	1	21	70	12.3	0			0	0	0	0	40	0	0	3075	44.65	0	9	10	0	0	0
ZM75	1	0	1	14	50	13.2	0			0	0	0	0	35	11	0	2300	75.76	0	9	10	0	0	0
PG81	1	0	1	26	55	10.2	1	288	0	2	0	0	0	40	3	0	3475	76.95	0	9	10	0	0	0								0
TT88	1	0	0	21	79	11.1	0			0	0	0	0	40	0	0	3185	54.62	0	8	10	0	0	0
HF96	1	0	1	17	80	11.7	0			0	0	0	0	40	0	0	3225	58.12	0	9	10	0	0	0
TM06	1	0	1	25	73	9.9	0			2	0	0	0	41	4	0	3270	43.47	0	8	10	0	0	1	0	20		0		9998	4
NN101	1	0	1	30	92	11.9	0			2	0	0	0	41	1	1	3750	56.6	0	9	10	0	0	0
FN949	1	0	1	16	70	9.5	0			0	0	0	0	38	0	0	3075	81.19	0	8	10	0	0	0
NN1084	1	0	0	16	59	8.2	0			0	0	0	0	38	1	1	2995	52.88	0	9	10	0	0	0
PS36	1	0	1	18	46	9999	0			0	0	0	0	35	11	1	2250	48.49	0	9	10	0	0	0
CM103	1	0	1	22	102	11	0			0	0	0	0	40	0	1	3080	21.99	0	8	10	0	0	0
HN111	1	0	1	18	72	11.4	1	582	34	0	0	0	0	41	0	1	3230	18.13	0	8	10	0	0	0								0
NM115	1	0	0	21	65	12.7	0			1	0	0	0	38	3	0	2225	8.8	0	9	10	0	0	0
NG283	1	0	1	40	90	10.9	1	9999	0	3	0	0	1	38	6	1	2210	2.12	0	8	10	0	0	1	0	20		2	0	9998	9	5
NK120	1	0	1	20	53	10.7	1	348	296	1	0	0	0	37	3	1	3060	78.17	0	9	10	0	0	0								3
MM122	1	0	1	20	62	10.3	0			1	0	0	0	35	11	1	2455	70.18	0	9	10	0	0	0
TM124	1	0	1	30	68	10.7	1	621	0	0	0	0	0	35	11	1	2570	79.61	0	8	10	0	0	1	0	7		0		9998	7	5
SM132	1	0	0	18	69	10.8	0			0	0	0	0	36	0	0	2380	61.25	0	9	10	0	0	0
SM123	1	0	0	23	69	10.3	0			0	0	0	0	38	0	0	2985	75.16	0	9	10	0	0	0
MM137	1	0	1	18	58	11.1	0			0	0	0	0	41	0	1	3175	15.04	0	9	10	0	0	0
NN1425	1	0	1	26	73	11.8	0			3	0	0	0	39	3	0	3165	71.43	0	9	10	0	0	0
ZM142	1	0	0	37	88	9999	1	9999	22	1	0	0	0	38	3	1	4020	98.25	0	8	10	0	0	0								0
TN146	1	0	1	18	74	11.7	0			0	0	0	0	37	0	0	2670	68.12	0	9	10	0	0	0
DG104	1	0	1	34	85	11.3	0			4	0	0	0	40	3	1	4030	87.36	0	9	10	0	0	0
LG152	1	0	0	19	58	11.1	0			0	0	0	0	38	0	0	3315	92	0	9	10	0	0	0
MK928	1	0	1	16	73	10.8	0			0	0	0	0	38	0	0	3385	93.94	0	9	10	0	0	0
NG200	1	0	1	19	48	9.9	0			0	0	0	0	37	0	0	2565	57.86	0	8	10	0	0	0
PM734	1	0	1	16	69	12.2	0			0	0	0	0	38	0	1	2920	45.89	0	9	10	0	0	0
TQ176	1	0	0	28	60	9.2	1	324	9999	0	0	0	0	33	11	0	1860	76.58	0	9	10	0	0	1	1	21		0		0	2	0
NN177	1	0	1	18	80	11.9	0			0	0	0	0	38	0	0	3220	88.57	0	9	10	0	0	0
SM175	1	0	1	15	70	11.2	0			0	0	0	0	40	0	1	3095	23.03	0	9	10	0	0	0
SN183	1	0	1	18	60	11.3	0			0	0	0	0	38	0	0	2805	59.85	0	9	10	0	0	0
XM181	1	0	1	18	64	12.3	0			0	0	0	0	38	0	1	3550	89.4	0	9	10	0	0	0
NM189	1	0	0	19	88	11.5	0			0	0	0	0	36	0	0	2660	84.94	0	9	10	0	0	0
ZN194	1	0	1	17	55	10.9	0			0	0	1	0	37	7	1	2765	53.55	0	4	10	0	0	1	1	4		0		0	1
TM165	1	0	1	18	79	11.7	0			0	0	0	0	40	1	1	2805	7.51	0	9	10	0	0	0
NZ782	1	0	1	29	88	12.5	1	618	0	2	0	0	0	39	3	1	3702	84.77	0	9	10	0	0	0								0
BB205	1	0	1	37	74	13	0			4	0	0	0	41	3	1	3651	48.93	0	9	10	0	0	0
BM215	1	0	1	32	95	10.6	0			2	0	0	0	38	3	1	3600	91.07	0	9	10	0	0	0
NQ204	1	0	1	34	71	9.3	1	264	20	1	0	0	0	34	11	1	2345	81.61	0	9	10	0	0	0								0
KM222	1	0	1	20	63	10.1	0			1	0	0	0	39	3	1	2550	5.56	0	8	10	0	0	0
SG221	1	0	1	16	85	10.2	0			0	0	0	0	37	0	0	3500	98.96	0	9	10	0	9999	0
SZ169	1	0	1	21	68	12	1	467	0	0	0	0	0	41	0	1	3230	18.12	0	9	10	0	0	0								0
MJ203	1	0	1	29	109	10.8	0			2	0	0	0	38	3	0	3990	99.64	0	9	10	0	0	0
ZM234	1	0	0	18	75	12.5	0			0	0	0	0	38	0	1	3035	56.51	0	9	10	0	0	0
TN286	1	0	1	32	56	10.3	1	538	0	1	0	1	0	41	3	0	2825	11.13	0	8	10	0	0	0								0
NN54	1	0	1	21	58	13.3	0			1	0	0	0	39	3	0	2530	15.68	0	9	10	0	0	0
NM335	1	0	0	18	65	11.1	0			0	0	0	0	41	1	0	3635	72.55	0	9	10	0	0	0
NN278	1	0	1	21	65	10.2	1	724	21	0	0	0	0	37	0	0	2980	88.83	0	8	10	0	0	0								0
NG191	1	0	1	32	109	12.9	1	652	0	2	0	0	0	40	4	1	3855	79.59	0	8	10	0	0	0								5
NM141	1	0	1	32	65	9.5	1	516	0	2	0	0	0	38	3	1	2695	25.53	0	9	10	0	0	0								0
NG306	1	0	1	18	82	11.7	0			0	0	0	0	38	0	1	2950	48.7	0	9	10	0	0	0
NM307	1	0	1	20	53	10.3	0			0	0	0	0	37	0	1	2365	16.53	0	9	10	0	0	0
PN320	1	0	1	30	84	13.6	0			1	0	0	0	40	3	0	3345	67.92	0	7	10	0	0	0
NZ117	1	0	1	27	79	9.7	1	798	0	1	0	0	0	34	11	1	2295	77.75	0	9	10	0	0	0								0
NM149	1	0	1	27	65	11.5	0			1	0	0	0	38	3	1	3470	86.22	0	9	10	0	0	0
PN409	1	0	1	30	63	11.1	1	736	0	1	0	0	0	40	3	1	3050	19.98	0	9	10	0	0	0								0
PM419	1	0	0	33	85	9.8	1	257	0	1	0	0	0	39	3	0	2735	32.27	0	9	10	0	0	0								0
LG428	1	0	1	25	69	10.5	1	544	0	0	0	0	0	38	0	1	3150	66.32	0	9	10	0	0	0								0
PM444	1	0	1	42	67	10.1	1	329	0	3	0	0	0	36	11	0	2655	84.64	0	9	10	0	0	0								0
PK230	1	0	0	24	70	10	0			1	0	0	0	39	3	0	3215	75.05	0	9	10	0	0	0
NM426	1	0	1	34	83	10.2	1	679	5170	3	0	0	0	41	4	0	3409	55.41	0	9	10	0	0	0								0
SM283	1	0	0	17	66	11.6	0			0	0	0	0	38	0	1	2965	50.1	0	9	10	0	0	0
LM505	1	0	1	28	87	9.9	0			1	0	0	0	39	3	1	3665	83.05	0	9	10	0	0	0
NM508	1	0	0	28	65	8.6	0			1	0	0	0	38	3	1	2820	36.53	0	9	10	0	0	0
BM507	1	0	1	37	82	9.9	0			4	1	0	0	38	9	0	2875	66.27	0	9	10	0	0	0									1	2790	33.79	0	9	10	0	0	0	0
TT515	1	0	0	25	61	13.2	0			1	0	0	0	38	1	1	2665	23.11	0	9	10	0	0	0
SG477	1	0	1	26	66	12.1	1	493	0	0	0	0	0	37	0	1	2600	37.11	0	9	10	0	0	0								0
MN514	1	0	1	33	55	9.8	1	9999	0	1	0	0	0	34	11	0	2510	97.2	0	9	10	0	0	0								0
HM466	1	0	1	20	67	11.1	0			0	0	0	0	42	1	0	2945	8.49	0	9	10	0	0	0
SM546	1	0	1	22	81	10.7	1	301	0	0	0	0	0	39	0	1	3420	68.08	0	9	10	0	0	0								0
TS538	1	0	0	19	66	12.2	0			0	0	0	0	34	11	0	1965	63.93	0	8	10	0	0	1	1	21	1	0		0	11
CN537	1	0	0	38	108	9.5	1	482	0	1	0	0	0	41	4	0	3645	73.21	0	9	10	0	0	0								0
NM44	1	0	1	26	62	11	1	819	0	1	0	0	0	38	3	1	2750	30.22	0	9	10	0	0	0								0
NT551	1	0	1	19	111	9999	0			0	0	0	0	38	0	1	3485	86.87	0	9	10	0	0	0
NM550	1	0	1	24	74	12.6	0			0	0	0	0	40	0	0	3330	66.76	0	9	10	0	0	0
DN557	1	0	1	29	63	8.6	1	526	9999	1	0	0	0	40	3	0	3250	60.26	0	9	10	0	0	0								0
BG563	1	0	1	19	68	10	1	724	0	0	0	0	0	40	0	1	3065	20.97	0	9	10	0	0	0								5
NM530	1	0	1	17	64	10.4	0			0	0	0	0	38	0	1	2800	34.7	0	9	10	0	0	0
NG574	1	0	0	23	64	11.4	0			0	0	0	0	38	0	1	3050	57.85	0	9	10	0	0	0
KM580	1	0	1	19	66	12.6	0			0	0	0	0	39	0	1	2875	22.66	0	9	10	0	0	0
AM583	1	0	1	21	79	11.6	1	1012	0	1	0	0	0	38	3	0	3055	79.95	0	9	10	0	0	0								0
NM585	1	0	0	17	67	12.9	0			0	0	0	0	38	0	1	2995	52.88	0	9	10	0	0	0
NS579	1	0	1	18	63	10	0			0	0	0	0	40	0	1	3610	64.02	0	9	10	0	0	0
NM497	1	0	1	38	92	14	0			3	0	0	0	40	3	1	3385	46.03	0	9	10	0	0	0
NM590	1	0	1	17	69	11.2	0			0	0	0	0	37	0	0	2815	79.68	0	9	10	0	0	0
SN593	1	0	1	24	76	12.3	0			0	0	0	0	38	0	1	2780	32.88	0	9	10	0	0	0
NH589	1	0	0	27	70	8	1	646	0	1	0	0	0	38	3	0	2970	74.05	0	9	10	0	0	1	1	16		0		0	3	0
TM609	1	0	0	24	65	10.1	1	509	0	0	0	0	0	34	11	1	2425	86.73	0	9	10	0	0	1	1	12		0		0	2	0
DG616	1	0	0	40	86	11	1	491	0	5	0	0	0	39	3	1	3065	38.2	0	9	10	0	0	0								0
SZ604	1	0	1	25	101	12.7	1	709	0	1	0	0	0	41	3	0	3575	68.41	0	9	10	0	0	0								0
HM625	1	0	1	27	75	11.5	1	574	0	1	0	0	1	36	6	0	2630	83.1	0	9	10	0	0	0								0
ZM632	1	0	1	28	86	9.7	0			2	0	0	1	41	6	0	3635	72.55	0	9	10	0	0	0
NZ639	1	0	0	24	75	11.6	0			3	0	0	0	39	3	1	3880	91.26	0	9	10	0	0	0
TC632	1	0	1	18	9999	10.6	1	492	0	2	0	0	1	36	11	1	2365	36.07	0	9	10	0	0	0								0
ND631	1	0	0	22	53	9.9	1	281	0	0	0	0	0	40	0	0	3490	77.87	0	9	10	0	0	0								0
KQ653	1	0	1	25	65	8.3	1	582	0	2	0	0	0	40	3	1	3040	19.33	0	9	10	0	0	0								5
FG649	1	0	1	22	86	12.3	0			0	0	0	0	39	0	1	3505	73.97	0	9	10	0	0	0
KT642	1	0	0	30	87	14.6	0			2	0	0	0	40	3	1	3920	82.8	0	9	10	0	0	0
NH572	1	0	1	31	83	10.4	1	393	21	1	0	0	0	38	3	1	4140	98.96	0	9	10	0	0	0								0
AS657	1	0	0	15	47	12.1	1	340	11100	0	0	0	0	39	0	1	2910	25.3	0	9	10	0	0	0								0
TZ124	1	0	1	31	55	11.6	1	155	0	1	0	0	0	39	3	0	2315	5.14	0	2	8	9999	0	1	0	4	5	0		0	4	5
NM644	1	0	1	31	72	9.5	1	373	0	1	0	0	1	38	6	1	2360	5.75	0	9	10	0	0	0								0
GN660	1	0	1	26	84	12.7	0			0	0	0	0	40	0	0	3400	71.96	0	9	10	0	0	0
NS346	1	0	1	28	80	10.1	0			1	0	0	0	40	3	0	2845	24.56	0	9	10	0	0	0
XM664	1	0	0	16	81	13.7	0			0	0	0	0	40	0	0	2950	33.35	0	9	10	0	0	0
NZ667	1	0	1	19	84	10.2	0			0	0	0	0	41	0	0	3360	51.26	0	9	10	0	0	0
NS674	1	0	1	20	86	9.7	0			0	0	0	0	38	0	0	3520	96.56	0	8	10	0	0	1	1	20		0		0	1
SG669	1	0	0	20	69	12.1	0			0	0	0	0	39	0	0	3395	85.52	0	9	10	0	0	0
SD678	1	0	1	17	77	12.7	0			0	0	0	0	40	0	1	3145	26.64	0	9	10	0	0	0
NM683	1	0	1	19	51	7.3	0			1	0	0	0	39	3	0	2535	16.02	0	9	10	0	0	0
LG688	1	0	1	17	63	9.6	0			0	0	0	0	39	0	0	3200	74	0	9	10	0	0	0
NG635	1	0	1	22	56	9.3	0			2	0	0	0	39	3	1	3025	34.73	0	9	10	0	0	0
SN702	1	0	1	18	79	8.3	0			1	0	0	0	41	3	0	2950	18.21	0	9	10	0	0	0
TS704	1	0	1	22	86	11.8	0			1	0	0	0	42	3	0	3565	50.84	0	9	10	0	0	0
MQ701	1	0	1	18	68	11.3	0			0	0	0	0	37	0	0	3360	97.9	0	8	10	0	0	0
MN709	1	0	1	21	63	12.6	0			0	0	0	0	38	0	1	2995	52.88	0	9	10	0	0	0
NM712	1	0	1	35	75	11.7	1	649	0	3	0	0	0	39	3	1	3080	39.51	0	9	10	0	0	0								0
GN714	1	0	0	19	68	9	0			0	0	0	0	37	0	1	2960	70.96	0	9	10	0	0	0
NQ697	1	0	1	27	81	10.8	1	248	0	3	0	0	0	40	4	0	1940	0.03	0	9	10	0	0	1	0	14		0		9998	3	5
SG717	1	0	1	17	68	11.6	0			0	0	0	0	38	0	0	2725	51.96	0	9	10	0	0	0
CM723	1	0	1	41	61	11.7	0			5	0	0	0	42	4	0	3355	33.65	0	9	10	0	0	0
BM726	1	0	1	28	55	12.2	0			2	0	0	1	37	6	1	2850	61.59	0	9	10	0	0	0
NZ138	1	0	1	25	61	10.2	1	263	38400	3	0	0	0	38	4	0	3150	85.35	0	9	10	0	0	0								0
LN734	1	0	1	18	80	12.3	1	812	49	1	0	0	1	39	6	0	2570	18.47	0	9	10	0	0	0								0
MN737	1	0	1	27	82	9.9	0			2	1	0	0	39	9	1	2525	4.82	0	9	10	0	0	0									1	2535	5.11	0	9	10	0	0	0	0
NJ736	1	0	1	27	58	11.6	1	408	20600	1	0	0	0	36	11	0	3100	98	0	9	10	0	0	0								0
NM729	1	0	0	31	73	11.9	1	905	0	5	0	0	0	36	11	0	2597	80.9	0	9	10	0	0	0								0
SZ696	1	0	1	18	86	10.3	0			0	0	0	0	40	1	0	2250	0.91	0	9	10	0	0	0
SM652	1	0	1	18	59	10.9	0			0	0	0	0	42	0	0	2745	2.96	0	9	10	0	0	0
PN747	1	0	1	25	90	10	1	235	26	1	0	0	0	39	3	0	3380	84.8	0	9	10	0	0	0								0
NM750	1	0	0	17	76	10.6	0			0	0	0	0	37	0	1	2900	66.02	0	9	10	0	0	0
PS744	1	0	0	37	80	12.1	1	727	0	2	0	0	0	40	3	0	3195	55.5	0	9	10	0	0	0								0
NM749	1	0	1	31	95	11.2	1	1064	120	1	0	0	1	38	6	1	3900	97.12	0	9	10	0	0	0								0
LN753	1	0	0	24	59	13.4	0			1	0	0	1	41	6	0	2840	11.87	0	9	10	0	0	0
BM762	1	0	0	26	106	13.8	0			1	0	0	0	39	3	0	2955	53.33	0	8	10	0	0	0
TG94	1	0	0	26	78	11.2	0			2	0	0	0	42	4	1	2960	2.27	0	9	10	0	0	0
NM773	1	0	1	20	49	11.4	0			0	0	0	0	34	11	0	2345	93.05	0	9	10	0	0	0
LM769	1	0	0	18	91	11	0			0	0	0	0	42	1	1	4380	80.45	0	9	10	0	0	0
WM790	1	0	1	14	83	11	0			0	0	0	0	37	0	1	3165	84.31	0	9	10	0	0	0
HN792	1	0	1	18	62	9.9	0			0	0	0	0	34	11	1	1975	42.46	0	4	6	1	0	1	0	7		2	0	9998	13
LQ797	1	0	1	18	85	10.3	0			0	0	0	0	41	0	1	3310	23.13	0	9	10	0	0	0
SM801	1	0	0	17	56	10.4	0			0	0	0	0	37	0	0	2500	50.96	0	9	10	0	0	0
ZN805	1	0	1	25	85	10.2	0			3	0	0	0	38	3	1	3275	75.5	0	9	10	0	0	1	1	12		0		0	2
SM807	1	0	1	24	77	10.9	0			1	0	0	0	40	3	1	3600	63.28	0	9	10	0	0	0
PN809	1	0	0	39	72	12.4	1	588	0	3	0	0	0	38	3	1	2660	22.71	0	9	10	0	0	0								0
SM230	1	0	1	16	59	11.4	0			0	0	0	0	41	1	0	3430	57.16	0	9	10	0	0	0
NM814	1	0	0	36	67	12.7	0			4	0	0	0	38	3	1	3260	74.49	0	9	10	0	0	0
SM816	1	0	1	20	89	11.7	0			0	0	0	0	41	1	1	3710	53.54	0	9	10	0	0	0
NN855	1	0	1	33	95	13.1	0			4	0	0	1	41	6	0	3795	81.86	0	9	10	0	0	0
NN856	1	0	0	29	71	9.7	0			1	0	0	0	37	3	0	2670	68.12	0	9	10	0	0	0
NN878	1	0	0	18	76	10.9	0			0	0	0	0	39	0	1	2940	27.66	0	9	10	0	0	0
LS881	1	0	0	20	66	11.4	0			1	0	0	0	38	3	1	3300	77.12	0	9	10	0	0	0
TQ888	1	0	1	28	90	10.7	1	458	0	1	0	0	0	41	3	0	3450	58.8	0	9	10	0	0	0								0
PM897	1	0	1	17	58	12.4	0			0	0	0	0	36	11	1	2465	46.79	0	9	10	0	0	0
MN900	1	0	1	20	72	11.8	0			0	0	0	0	38	0	0	3305	91.68	0	9	10	0	0	1	1	12		0		0	4
NK865	1	0	1	20	68	11.2	0			0	0	0	0	37	0	0	3365	97.95	0	9	10	0	0	0
NM904	1	0	0	25	81	10.4	0			0	0	0	0	41	0	0	3405	55.08	0	9	10	0	0	0
NM905	1	0	1	18	54	12.5	0			0	0	0	0	37	0	1	2880	64.28	0	9	10	0	0	0
ZZ906	1	0	1	23	82	10.3	0			0	0	0	0	39	0	0	3595	92.8	0	8	10	0	0	0
NM912	1	0	0	19	62	12.2	0			0	0	0	0	39	0	0	3250	77.4	0	5	8	0	1	1	1	4		0		0	2
PM907	1	0	1	20	68	11.7	0			0	0	0	0	39	0	0	3300	80.5	0	9	10	0	0	0
NN880	1	0	1	20	74	8.3	0			0	0	0	0	38	0	0	2900	68.43	0	9	10	0	0	0
MM919	1	0	1	30	71	12	0			1	0	0	0	39	3	1	4025	94.68	0	9	10	0	0	0
NZ927	1	0	1	18	60	12.9	0			0	0	0	0	39	0	1	2620	8.04	0	9	10	0	0	0
MM922	1	0	1	20	60	12	0			0	0	0	0	38	0	0	3160	85.85	0	9	10	0	0	0
NM930	1	0	1	18	59	10.8	0			0	0	0	0	40	0	1	3445	51.02	0	9	10	0	0	0
NS937	1	0	1	18	73	9.8	0			1	0	0	1	39	6	1	3430	68.81	0	9	10	0	0	0
SM949	1	0	1	29	79	11.4	1	522	0	1	0	0	0	41	4	1	3060	9.66	0	8	10	0	0	0								0
ZM478	1	0	1	27	64	11.4	0			0	0	0	0	39	0	0	3060	62.89	0	9	10	0	0	0
SM886	1	0	1	18	85	9.9	0			0	0	0	0	36	11	1	2900	84.18	0	9	10	0	0	0
NS748	1	0	0	16	59	10.5	0			0	0	0	0	39	1	1	2465	3.35	0	9	10	0	0	0
NM963	1	0	0	39	104	11	1	835	0	4	0	0	0	41	4	1	4020	74.79	0	9	10	0	0	0								0
NM979	1	0	0	32	91	12.5	0			2	0	0	0	39	4	1	3660	82.81	0	7	10	0	0	0
AS977	1	0	1	19	72	10.6	0			0	0	0	0	38	1	0	3210	88.15	0	8	10	0	0	0
JN670	1	0	1	31	68	10.8	1	102	94800	1	0	0	0	39	3	1	3975	93.66	0	9	10	0	0	0								0
LM976	1	0	1	26	60	11.1	1	409	404000	1	0	0	0	37	3	1	3060	78.17	0	9	10	0	0	0								0
SN1013	1	0	1	20	65	8.8	0			0	0	0	0	38	0	1	2675	23.9	0	9	10	0	0	0
NS998	1	0	1	38	115	12.3	0			2	0	0	0	40	3	0	3360	69.05	0	9	10	0	0	0
NM955	1	0	1	22	67	13.2	0			1	0	0	0	40	3	0	3385	70.89	0	9	10	0	0	0
NN1016	1	0	1	34	63	11.1	1	458	0	4	0	0	0	40	3	0	2705	14.73	0	9	10	0	0	0								0
LQ971	1	0	0	16	84	10.6	0			0	0	0	0	42	1	0	3645	57.25	0	9	10	0	0	0
LS1022	1	0	1	34	84	11.4	1	907	0	2	0	0	0	39	3	1	3080	39.51	0	9	10	0	0	0								0
NN1026	1	0	1	20	68	12	1	729	67	0	0	0	0	39	0	1	2825	19.13	0	8	10	0	0	0								0
NM984	1	0	1	41	72	9.9	1	197	0	2	0	0	0	38	3	1	3745	94.72	0	9	10	0	0	0								0
LM1024	1	0	0	23	78	11.9	0			0	0	0	0	41	1	1	3455	33.54	0	9	10	0	0	0
KM1046	1	0	1	27	53	9.4	0			0	0	0	0	39	0	1	2720	12.73	0	9	10	0	0	1	1	12		0		0	4
NN1047	1	0	1	28	73	9	0			2	1	0	0	37	9	0	2360	35.66	0	9	10	0	0	0									0	2793	78.14	0	9	10	0	0	0	0
ZS1049	1	0	0	42	105	12.8	1	201	486	2	0	0	0	39	3	0	2885	46.62	0	9	10	0	0	0								0
QG1058	1	0	0	22	65	11.5	1	814	0	0	0	0	0	40	0	0	3410	72.66	0	9	10	0	0	0								0
NM1052	1	0	1	19	73	9.2	0			1	0	0	1	37	6	0	3210	95.75	0	8	10	0	0	0
ZT908	1	0	1	24	51	8.8	1	874	0	1	0	0	0	34	11	0	2480	96.68	0	8	10	0	0	0								0
KD1043	1	0	1	18	92	11.2	1	612	60	0	0	0	0	39	0	1	2880	23.03	0	9	10	0	0	0								5
PN1105	1	0	0	32	65	11.7	1	9999	0	3	0	0	0	40	3	0	3035	40.99	0	9	10	0	0	0								0
NN3408	1	0	0	29	84	12.1	0			1	0	0	0	39	0	0	2875	45.65	0	9	10	0	0	0
ZF1107	1	0	1	37	100	10.1	0			4	0	0	0	40	3	0	3455	75.68	0	9	10	0	0	0
AM426	1	0	1	30	75	10.7	1	9999	0	2	0	0	0	39	3	1	2540	5.26	0	9	10	0	0	0								0
HV990	1	0	1	30	70	12.5	0			2	0	0	0	37	4	1	3220	86.96	0	9	10	0	0	0
DM626	1	0	0	41	81	13.1	1	121	0	3	0	0	1	38	6	1	2510	12.51	0	8	10	0	0	0								0
ZG1136	1	0	1	25	55	10.8	0			0	0	0	0	37	0	0	3665	99.56	0	9	10	0	0	0
SM994	1	0	1	20	54	8.1	1	542	0	1	0	0	0	36	11	1	2775	76.06	0	8	10	0	0	0								0
KN1130	1	0	0	16	59	14.1	0			0	0	0	0	38	0	0	2625	41.71	0	9	10	0	0	0
SN1123	1	0	1	30	55	9.8	1	191	22100	2	0	0	0	38	3	1	3440	84.86	0	8	10	0	0	0								0
ZN1147	1	0	1	27	68	12.2	1	216	37	1	0	0	0	37	3	1	2805	57.41	0	9	10	0	0	0								0
MN1010	1	0	0	17	62	12.2	0			0	0	0	0	41	0	1	3530	39.36	0	9	10	0	0	0
NJ1148	1	0	1	21	97	13.2	0			0	0	0	0	41	0	0	3300	46.08	0	9	10	0	0	0
SG1160	1	0	1	17	67	9.5	0			0	0	0	0	40	0	1	2665	3.56	0	9	10	0	0	0
AM522	1	0	0	16	72	11.7	0			0	0	0	0	41	1	0	3405	55.08	0	9	10	0	0	0
SN1169	1	0	0	20	57	10.4	1	789	35	1	0	0	1	37	6	0	2830	80.69	0	9	10	0	0	0								0
ST1171	1	0	1	14	74	12.5	0			1	0	0	0	36	11	0	2885	94.23	0	9	10	0	0	0
TZ1174	1	0	0	40	92	13.7	0			2	0	0	1	40	6	1	3545	59.08	0	9	10	0	0	0
HM1105	1	0	0	25	80	10	0			1	0	0	1	40	6	1	3355	43.53	0	9	10	0	0	0
TN1191	1	0	1	26	82	10.7	1	507	70	2	0	0	0	36	11	1	2250	24.56	0	9	10	0	0	0								0
NM1192	1	0	1	20	64	12.4	0			0	0	0	0	40	0	1	3340	42.27	0	9	10	0	0	0
ZG1177	1	0	0	19	96	10.7	0			1	0	0	0	40	3	0	3190	55.06	0	9	10	0	0	0
AN1204	1	0	1	33	70	10	1	559	0	2	0	0	0	38	3	0	2850	64.04	0	8	10	0	0	0								0
SK1206	1	0	0	17	70	9.7	0			0	0	0	0	37	0	1	3175	84.82	0	9	10	0	0	0
NG1211	1	0	1	19	74	11.7	0			0	0	0	0	40	0	1	3035	19.01	0	9	10	0	0	0
TM1217	1	0	0	26	85	9.2	1	947	0	1	0	0	0	40	3	1	3455	51.85	0	9	10	0	0	0								0
SG1223	1	0	0	21	70	10.6	0			1	0	0	0	41	4	1	3895	67	0	9	10	0	0	0
NS1227	1	0	1	33	76	11.7	1	499	30	2	0	0	0	39	3	1	3370	64.3	0	9	10	0	0	0								0
TV1240	1	0	1	18	61	13.5	0			0	0	0	0	38	0	0	2835	62.66	0	9	10	0	0	0
NK1244	1	0	0	28	79	12.1	0			1	0	0	0	38	3	0	3180	86.81	0	9	10	0	0	0
SG1250	1	0	1	16	60	9.9	0			0	0	0	0	37	0	0	2915	85.71	0	9	10	0	0	0
BM1227	1	0	1	20	69	11.8	0			1	0	0	0	40	0	1	3480	53.89	0	9	10	0	0	0
BG1256	1	0	1	21	45	13.2	0			0	0	0	0	35	11	0	2890	98.56	0	9	10	0	0	0
TN508	1	0	1	42	70	10.9	1	417	0	4	0	0	0	40	3	0	2610	9.63	0	9	10	0	0	0								0
NQ1236	1	0	1	21	74	11.1	0			1	0	0	0	38	4	0	3110	83.23	0	8	10	0	0	1	0	10		1		9998	9
TB1263	1	0	0	25	91	12.2	1	793	0	1	0	0	0	40	3	1	3450	51.43	0	9	10	0	0	0								0
LM1260	1	0	0	22	69	11	1	724	0	1	0	0	0	39	3	1	3340	61.93	0	9	10	0	0	0								0
CD1219	1	0	1	36	80	10.6	1	564	0	3	0	0	0	39	3	1	3335	61.53	0	9	10	0	0	0								0
SS1285	1	0	1	26	52	11.4	0			0	0	0	0	37	0	1	2560	33.2	0	9	10	0	0	0
HM1301	1	0	0	27	81	12.3	1	563	46	2	0	0	0	40	3	0	3033	40.81	0	9	10	0	0	0								0
NN1103	1	0	0	21	60	9.5	0			0	0	0	0	41	1	1	3860	64.61	0	9	10	0	0	0
ZM1289	1	0	0	16	62	10.1	0			0	0	0	0	36	11	1	2830	79.93	0	9	10	0	0	0
NM1305	1	0	1	35	86	11.1	0			2	0	0	0	38	4	0	2585	37.62	0	9	10	0	0	0
PM1302	1	0	1	18	65	11.6	0			0	0	0	0	38	1	1	2910	44.95	0	9	10	0	0	0
LN950	1	0	0	31	68	12	1	9999	0	4	0	0	0	39	4	1	3745	86.6	0	9	10	0	0	0								0
SQ1318	1	0	0	16	60	10.4	0			0	0	0	0	37	0	1	2550	32.24	0	9	10	0	0	0
QM1326	1	0	1	27	80	9.7	1	751	0	1	0	0	0	40	3	1	3230	33.23	0	9	10	0	0	0								0
SD1335	1	0	1	16	62	10.3	1	482	0	0	0	0	0	39	0	1	3000	32.6	0	9	10	0	0	0								0
NM1324	1	0	1	22	81	11.2	0			1	0	0	0	38	3	0	3652	98.1	0	8	10	0	0	0
SN1264	1	0	1	23	72	12.1	0			0	0	0	0	40	0	1	3070	21.31	0	9	10	0	0	0
PM1313	1	0	0	16	89	12.2	0			0	0	0	0	41	1	1	3490	36.23	0	8	10	0	0	0
NK1336	1	0	1	20	82	8.2	0			1	0	0	0	40	3	1	3620	64.76	0	9	10	0	0	0
CM1354	1	0	0	24	53	9.3	1	581	629	0	0	0	0	36	11	1	2105	12.88	0	9	10	0	0	1	0	13		0		9998	6	0
ZT1353	1	0	0	25	75	12.5	0			1	0	0	0	38	3	0	3500	96.25	0	9	10	0	0	0
NG1332	1	0	0	18	69	10.8	0			0	0	0	0	40	0	1	2730	5.13	0	9	10	0	0	0
JM9113	1	0	0	18	68	12.6	0			0	0	0	0	39	0	1	3150	45.7	0	9	10	0	0	1	1	7		0		0	10
NQ1159	1	0	0	19	65	13	0			0	0	0	0	40	0	1	3485	54.3	0	9	10	0	0	0
PM1337	1	0	0	19	72	12.4	0			0	0	0	0	37	0	1	3525	95.9	0	9	10	0	0	0
NM952	1	0	1	37	64	11.1	1	399	0	5	0	0	0	41	3	0	3310	46.95	0	9	10	0	0	0								5
KN1361	1	0	1	19	66	10	0			0	0	0	0	38	0	0	3160	85.85	0	9	10	0	0	0
BG1370	1	0	1	20	49	11.3	1	826	1560	1	0	0	0	38	3	1	2665	23.11	0	9	10	0	0	0								0
HM1348	1	0	1	36	82	11.6	1	508	48	2	0	0	0	40	3	0	3980	95.58	0	8	10	0	0	0								0
PN1355	1	0	0	26	118	7.4	1	721	0	3	0	0	0	42	4	1	4340	78.55	0	9	10	0	0	0								0
BN1880	1	0	0	28	77	10	1	683	0	2	0	0	1	39	6	0	2995	57.07	0	9	10	0	0	0								0
KM1382	1	0	1	26	56	11.3	0			1	0	0	0	38	4	1	2775	32.43	0	9	10	0	0	0
AG1393	1	0	1	25	80	9.7	0			1	0	0	1	37	6	1	3150	83.52	0	9	10	0	0	0
BG1397	1	0	1	33	97	10.5	0			1	0	0	0	37	3	1	2600	37.11	0	9	10	0	0	0
BM1372	1	0	1	38	120	12.5	1	477	0	3	0	0	0	38	3	1	3315	78.06	0	9	10	0	0	0								0
HM1400	1	0	1	30	91	9.7	1	454	20000	2	0	0	0	40	3	1	3335	41.85	0	9	10	0	0	0								0
SG1408	1	0	0	16	66	12.5	0			0	0	0	0	39	0	1	3020	34.3	0	9	10	0	0	0
CM1411	1	0	0	22	75	12.8	0			1	0	0	0	37	3	1	2890	65.16	0	9	10	0	0	0
TG1414	1	0	0	31	75	12.1	1	671	0	3	0	0	0	40	3	1	3680	69	0	9	10	0	0	0								0
NM1418	1	0	1	36	66	10.4	0			4	0	0	0	37	3	0	2870	83.19	0	9	10	0	0	0
ND860	1	0	1	18	71	9.6	0			0	0	0	0	39	0	0	3535	91.04	0	9	10	0	0	0
ZZ1417	1	0	1	19	82	13.6	1	895	111	1	0	0	0	39	3	1	3740	86.4	0	9	10	0	0	0								0
NZ1430	1	0	1	28	123	10.4	1	374	0	2	0	0	1	37	6	1	3355	91.97	0	9	10	0	0	0								0
SG1404	1	0	0	20	70	11.2	0			0	0	0	0	37	0	1	3350	91.82	0	9	10	0	0	0
ZN1437	1	0	1	27	71	10.9	0			1	0	0	0	42	3	0	3140	18.27	0	9	10	0	0	0
LS1444	1	0	1	42	63	10.8	1	477	0	4	0	0	0	39	3	1	2915	25.69	0	9	10	0	0	0								0
NG1448	1	0	1	35	63	9.9	1	528	170	4	0	0	1	40	6	1	2975	15.39	0	9	10	0	0	0								0
NG1449	1	0	0	30	97	10.6	0			3	0	0	0	39	3	1	3185	48.79	0	9	10	0	0	0
NT1454	1	0	1	21	64	11.9	0			0	0	0	0	41	0	0	2795	9.73	0	9	10	0	0	0
SQ1455	1	0	1	43	66	9.5	1	667	0	1	0	0	0	37	3	1	2595	36.61	0	9	10	0	0	0								5
TJ1457	1	0	1	18	63	14	0			0	0	0	0	40	0	1	3375	45.2	0	9	10	0	0	0
NM1464	1	0	0	34	60	10.4	1	543	0	4	0	0	0	39	3	0	3310	81.08	0	9	10	0	0	0								0
TN1377	1	0	0	22	56	10.5	0			0	0	0	0	37	0	1	2545	31.76	0	9	10	0	0	0
NN1409	1	0	1	17	69	9.4	0			0	0	0	0	38	0	0	2900	68.43	0	8	10	0	0	0
TM1476	1	0	1	32	90	9.6	0			1	0	0	0	38	3	0	3990	99.64	0	8	10	0	0	0
PZ1477	1	0	1	22	86	10.9	0			1	0	0	0	37	3	0	2730	73.3	0	9	10	0	0	0
SN4095	1	0	1	33	80	11.5	0			1	0	0	0	41	3	0	3880	85.77	0	9	10	0	0	0
NN1481	1	0	1	17	73	9.3	0			0	0	0	0	34	11	0	2090	77.29	0	9	10	0	0	0
SG1484	1	0	1	33	69	11.6	1	9999	0	3	0	0	1	37	6	0	2940	86.98	0	9	10	0	0	0								0
TN1485	1	0	1	40	67	11.1	1	746	0	3	0	0	0	39	3	1	3120	43.04	0	8	10	0	0	0								0
ZN1488	1	0	1	20	77	10	0			0	0	0	0	37	0	0	3540	99.15	0	9	10	0	0	0
ZG1495	1	0	1	25	68	13.2	0			1	0	0	0	38	3	0	2940	71.72	0	9	10	0	0	0
NN1471	1	0	0	21	81	10.5	1	525	0	1	0	0	0	37	3	1	3015	75.09	0	9	10	0	0	0								0
SN1493	1	0	1	41	94	11.5	0			3	0	0	0	38	3	0	3490	96.09	0	9	10	0	0	0
BM1431	1	0	0	28	85	11.7	1	847	37	3	0	0	0	40	3	1	3700	70.35	0	8	10	0	0	0								0
NN1511	1	0	1	19	69	12.3	0			0	0	0	0	38	0	0	2740	53.47	0	9	10	0	0	0
FN1576	1	0	0	32	60	10.8	1	343	0	3	0	0	1	40	6	1	3165	28.15	0	9	10	0	0	0								0
LN1474	1	0	1	15	62	10.2	0			0	0	0	0	38	0	0	3490	96.09	0	9	10	0	0	0
NM1509	1	0	0	29	84	13.2	0			1	0	0	0	37	4	1	2765	53.55	0	9	10	0	0	0
NK1531	1	0	1	16	55	11.3	0			0	0	0	0	34	11	1	1915	34.97	0	9	10	0	0	1	1	21	7	0		0	7
NB1534	1	0	1	40	67	11.3	1	409	50	5	0	0	0	27	11	1	1085	98.95	0	9	10	0	0	1	0	3	1	0		0	52	0
CS1510	1	0	1	34	64	10.7	1	662	0	1	0	0	1	40	6	0	3300	64.29	0	7	8	0	0	1	1	20		0		0	1	0
FM1538	1	0	1	22	69	15.2	0			0	0	0	0	37	0	1	2520	29.41	0	9	10	0	0	0
MM1641	1	0	1	21	61	13.8	0			0	0	0	0	40	0	0	3210	56.82	0	9	10	0	0	0
JG1546	1	0	1	20	59	12.2	0			0	0	0	0	38	0	0	3190	87.27	0	9	10	0	0	0
ZN1114	1	0	0	35	72	12.2	0			3	0	0	0	40	3	0	2745	17.27	0	9	10	0	0	0
HM1557	1	0	1	25	67	13.5	1	502	1680	2	0	0	0	41	3	1	3315	23.47	0	9	10	0	0	0								0
JT14474	1	0	0	27	79	11.1	1	388	18200	0	0	0	0	41	0	0	3093	28.57	0	9	10	0	0	0								0
SN1566	1	0	1	19	63	10	1	774	0	1	0	0	0	38	3	1	2490	11.41	0	8	10	0	0	0								0
TN1497	1	0	1	17	63	11.6	0			0	0	0	0	39	0	0	3080	64.61	0	9	10	0	0	0
SG1560	1	0	1	21	56	8.6	1	887	77	3	0	0	1	38	6	0	2915	69.69	0	9	10	0	0	0								5
TM1395	1	0	1	18	9999	10.5	0			0	0	0	0	39	0	0	3030	60.24	0	9	10	0	0	0
KM1501	1	0	1	25	88	14.4	0			0	0	0	0	41	0	1	4145	81.3	0	9	10	0	0	0
NT1578	1	0	1	19	74	11.8	0			0	0	0	0	37	0	1	2780	55.01	0	9	10	0	0	0
NM1553	1	0	1	22	82	11.2	0			1	0	0	0	34	3	0	2315	91.89	0	9	10	0	0	0
NK1582	1	0	0	18	56	10.5	0			0	0	0	0	38	0	1	3030	56.06	0	9	10	0	0	0
BN1559	1	0	0	36	84	11.4	1	799	0	3	0	0	0	39	4	0	3185	72.92	0	9	10	0	0	0								0
ND1591	1	0	1	20	69	11	0			0	0	0	0	39	0	0	2870	45.16	0	8	10	0	0	0
NN1604	1	0	1	31	120	11.6	1	731	0	3	0	0	0	38	3	1	3930	97.45	0	9	10	0	0	0								0
FM1603	1	0	1	23	85	12.5	0			0	0	0	0	38	0	0	3415	84.64	0	9	10	0	0	0
ZM1609	1	0	1	18	60	10.3	1	145	215000	0	0	0	0	36	11	1	2430	43.02	0	9	10	0	0	1	0	7		0		9998	2	1
SM1598	1	0	1	21	60	8.3	1	391	857	0	0	0	0	39	0	0	2865	44.68	0	9	10	0	0	0								0
NM1624	1	0	0	22	60	10.3	1	437	2610	0	0	0	0	35	11	1	2335	58.05	0	9	10	0	0	0								0
DJ1620	1	0	1	26	93	9.3	0			1	0	0	0	39	3	0	3700	95.19	0	9	10	0	0	0
ZD1257	1	0	1	18	60	9.2	0			0	0	0	0	40	0	0	3000	37.81	0	9	10	0	0	0
MM1618	1	0	1	27	71	11.6	0			0	0	0	0	38	0	0	2890	67.58	0	9	10	0	0	0
KM1658	1	0	1	25	61	9.4	0			1	0	0	0	38	3	1	2788	33.61	0	9	10	0	0	0
KM1675	1	0	0	36	92	10.9	1	709	0	2	0	0	0	38	3	1	4055	98.49	0	8	10	0	0	0								0
HK1676	1	0	1	19	72	11.1	0			0	0	0	0	39	0	1	2885	23.41	0	8	10	0	0	1	0	16		0		9998	2
BM1697	1	0	0	39	99	10.8	0			1	0	0	0	39	3	0	3230	76.08	0	9	10	0	0	0
ZN1521	1	0	1	23	74	10.2	0			0	0	0	0	40	0	1	2995	16.55	0	9	10	0	0	0
SG1693	1	0	1	16	58	11.1	0			0	0	0	0	38	0	0	2800	59.37	0	9	10	0	0	0
TM1440	1	0	1	20	66	10.4	0			0	0	0	0	38	0	1	2585	17.2	0	9	10	0	0	0
ND1708	1	0	1	23	58	12.6	0			1	0	1	0	40	8	1	3645	66.56	0	8	10	0	0	0
NM1574	1	0	1	21	72	12.1	0			0	0	0	0	41	0	1	2965	6.32	0	8	10	0	0	0
ZN1373	1	0	1	28	50	9.6	1	616	0	2	0	0	0	37	3	0	2915	85.71	0	8	10	0	0	0								0
NG1711	1	0	0	20	68	12.1	0			0	0	0	0	37	0	1	3350	91.82	0	9	10	0	0	0
NS1710	1	0	1	21	56	9.6	0			0	0	0	0	38	0	0	2640	43.25	0	9	10	0	0	0
NJ1728	1	0	0	20	75	8.9	0			1	0	0	0	38	3	0	3330	92.45	0	9	10	0	0	0
JM1735	1	0	1	30	81	10.3	1	624	0	4	0	0	0	39	3	0	3495	89.67	0	8	10	0	0	0								0
LG1743	1	0	1	16	78	11.3	0			0	0	0	0	39	0	1	3505	73.97	0	9	10	0	0	0
ND1745	1	0	1	23	86	11.1	0			0	0	0	0	38	0	0	3890	99.4	0	9	10	0	0	0
JM1747	1	0	1	31	74	9.4	1	968	0	2	0	0	1	40	6	0	3015	39.17	0	9	10	0	0	0								0
CM1752	1	0	1	19	80	11.4	0			0	0	0	0	40	0	0	3160	52.39	0	9	10	0	0	0
KZ1759	1	0	1	28	98	12.5	0			0	0	0	0	40	0	1	3685	69.34	0	9	10	0	0	0
SN1764	1	0	1	16	50	10.5	0			0	0	0	0	35	11	0	2685	95.61	0	9	10	0	0	0
NT1717	1	0	1	18	61	10.5	0			0	0	0	0	40	0	0	3610	84.35	0	8	10	0	0	0
TM1757	1	0	1	19	68	8.6	1	511	56900	0	0	0	0	37	0	0	2785	77.56	0	9	10	0	0	0								0
AN1772	1	0	1	18	73	10.1	0			0	0	0	0	38	0	0	3875	99.35	0	8	10	0	0	0
KM5343	1	1	0	37	110	11.5	1	501	0	5	0	0	0	39	5	0	3915	98.03	0	9	10	0	9999	0								0
NQ4234	1	1	0	41	102	13.2	0			4	0	1	0	40	5	0	2520	6.02	0	9	10	0	0	1	1	12		0		0	3
NB82	1	1	0	27	93	10.2	0			1	0	0	1	39	6	1	3845	90.2	0	9	10	0	0	0
ZM47	1	1	0	28	94	12.1	1	688	316	2	0	0	1	39	6	1	4065	95.39	0	9	10	0	0	1	0	6		0		9998	13	4
TN75	1	1	1	21	81	8.9	0			0	0	0	0	40	0	1	3100	23.38	0	9	10	0	0	0
DM177	1	1	0	36	63	12	0			1	0	0	1	40	6	0	3090	46.03	0	9	10	0	0	0
NN161	1	1	1	19	87	13.1	0			0	0	0	0	40	1	0	3700	88.18	0	9	10	0	0	0
SS216	1	1	0	22	63	10.8	0			0	0	0	0	40	0	0	3795	91.39	0	9	10	0	0	0
DM268	1	1	1	23	60	10.3	0			1	0	0	1	37	6	1	2710	48.11	0	9	10	0	0	0
NM176	1	1	1	29	66	9.5	1	238	0	1	0	0	1	40	6	0	3382	70.67	0	9	10	0	0	0								0
MG319	1	1	0	23	106	10.5	0			0	0	0	0	40	0	1	4352	95.46	0	9	10	0	9999	1	0	8		0		9998	5
NN4255	1	1	1	18	78	11.3	0			0	0	0	0	38	1	1	3400	82.88	0	9	10	0	0	0
SM333	1	1	1	19	75	12.8	0			0	0	0	0	37	1	0	3260	96.62	0	9	10	0	0	0
NG469	1	1	1	18	57	10.5	0			0	0	1	0	38	7	1	2520	13.09	0	9	10	0	0	0
HH6025	1	1	1	19	72	11.6	0			1	1	1	0	33	9	0	1660	50.9	0	9	10	0	9999	1	0	21		0		9998	13		0	1665	51.64	0	9	10	0	9999	1	1	21		0		0	13
TM528	1	1	0	26	69	11.8	1	283	0	2	0	0	0	37	5	0	2665	67.66	0	9	10	0	9999	0								0
SM581	1	1	1	17	55	11.2	0			0	0	0	0	37	0	1	2775	54.52	0	9	10	0	0	0
SN566	1	1	0	30	78	10.4	1	244	82	1	0	0	1	40	6	0	4175	97.96	0	9	10	0	0	0								0
ZD609	1	1	1	26	80	12.4	0			2	0	0	0	38	3	1	3130	64.7	0	9	10	0	0	0
ZM74	1	1	0	34	76	11.5	1	331	25300	1	0	0	1	38	6	0	2660	45.31	0	9	10	0	0	0								0
NN617	1	1	1	20	84	12	0			0	0	0	0	38	0	1	3690	93.52	0	9	10	0	0	0
FQ505	1	1	0	25	82	10.3	0			0	0	0	0	41	0	1	4040	75.92	0	9	10	0	0	1	1	20		0		0	2
BK519	1	1	1	16	55	9.7	0			0	0	0	0	40	0	1	3665	67.97	0	8	10	7.1	0	0
NN698	1	1	0	28	96	13.1	0			1	1	0	0	38	9	1	2700	25.94	0	9	10	0	9999	0									1	2600	18.24	0	9	10	0	9998	0	0
NG548	1	1	0	31	116	10.6	1	803	32	2	0	0	1	40	6	0	3500	78.47	0	9	10	0	0	0								0
KG725	1	1	0	41	86	11	0			4	0	0	0	39	5	0	3340	82.75	0	9	10	0	0	0
PF536	1	1	0	30	81	12.2	0			1	0	0	1	38	6	0	3775	98.94	0	9	10	0	0	0
TM690	1	1	1	28	59	13.9	1	104	0	0	0	0	0	40	1	1	2810	7.69	0	9	10	0	0	0								0
SS789	1	1	1	22	60	9.4	1	541	0	0	0	0	0	40	0	1	2330	0.29	0	9	10	0	9999	0								0
NM775	1	1	1	31	105	12	1	920	0	1	0	0	1	40	6	0	3595	83.62	0	9	10	0	0	0								0
PM823	1	1	1	23	94	10.5	0			1	0	0	0	41	4	1	3190	15.84	0	8	10	0	0	0
NN2177	1	1	1	29	86	12.9	0			1	0	0	0	39	3	1	3450	70.24	0	9	10	0	0	0
HS905	1	1	1	22	70	10	1	677	0	2	0	0	0	38	3	0	3410	94.52	0	9	10	0	0	0								0
FN935	1	1	0	35	67	10.8	1	300	0	2	0	0	1	37	6	0	3730	99.7	0	9	10	0	0	0								0
PZ956	1	1	0	27	80	8.9	1	563	210	3	0	0	1	37	6	1	3375	92.56	0	9	10	0	0	0								0
MM1024	1	1	1	32	86	10	1	200	0	3	0	0	0	35	11	0	1735	12.77	0	8	10	0	0	1	0	21		0		0	6	5
PH586	1	1	0	21	64	12.5	0			1	0	0	0	40	4	0	3695	87.99	0	9	10	0	0	0
TJ1048	1	1	0	20	61	11.5	0			1	0	0	0	40	0	0	2840	24.17	0	9	10	0	0	0
SN5185	1	1	1	18	93	12.8	0			0	0	0	0	41	1	1	3930	69.3	0	9	10	0	0	0
BN31	1	1	1	38	55	9.9	0			3	0	0	1	39	6	0	2965	54.27	0	9	10	0	0	0
ZM10	1	1	0	32	93	7.3	1	593	0	2	0	0	1	38	6	1	2830	37.45	0	9	10	0	0	0								0
DQ1056	1	1	1	22	85	12	0			1	0	0	0	41	1	1	4280	86.87	0	9	10	0	0	0
NG872	1	1	1	33	75	10.5	1	72	31	2	1	0	0	38	9	0	2770	56.46	0	9	10	0	0	0								0	1	2665	23.11	0	9	10	0	0	0	0							5
MM922	1	1	1	16	60	12.8	0			0	0	0	0	41	1	0	3610	70.87	0	8	10	0	9999	1	0	5		0		0	1
SM1238	1	1	1	38	112	9	0			4	0	0	0	40	3	1	3995	86.02	0	8	10	0	0	0
NN92	1	1	0	28	57	11.5	0			3	0	0	1	39	6	0	2645	24.34	0	9	10	0	9999	1	0	12		0		0	4
TM107	1	1	1	24	80	10.7	0			0	0	0	0	38	0	1	3775	95.29	0	9	10	0	0	0
FN90	1	1	0	36	73	10.4	1	754	174	3	0	0	0	38	5	0	2985	75.16	0	9	10	0	0	0								0
NM567	1	1	1	25	93	10.6	0			1	0	0	0	40	3	1	4305	94.67	0	9	10	0	0	0
ZD1429	1	1	0	26	91	12.6	0			1	0	0	1	38	6	0	3315	92	0	8	10	0	0	0
NM133	1	1	1	18	58	10.5	1	699	0	0	0	0	0	39	0	0	3260	78.05	0	9	10	0	0	0								0
YT4985	1	1	1	39	78	12	0			4	0	0	0	38	5	1	2210	2.12	0	9	10	0	9999	1	0	14		0		0	4
NN14	1	1	1	21	57	8.9	0			1	0	0	1	38	6	0	2875	66.27	0	8	10	0	9999	1	0	9998	9998	9998	9998	9998	9998
TG151	1	1	0	21	47	8.1	1	493	0	0	1	0	0	36	9	0	2230	44.4	0	9	10	0	0	0								0	0	1805	6.07	0	9	10	0	0	1	0	21		0		0	2	0
HG161	1	1	0	29	116	11.5	0			0	1	1	0	38	9	1	2260	3.04	0	8	10	0	0	0									1	2160	1.43	0	9	10	0	0	0	0
NN148	1	1	0	25	83	12.7	1	637	0	1	0	0	1	41	6	1	3500	37.01	0	9	10	0	0	0								0
PK170	1	1	1	19	62	12.1	0			1	0	0	1	40	6	0	3145	51.04	0	9	10	0	0	1	1	20		0		0	1
NK157	1	1	1	18	89	11	0			0	0	0	0	40	1	1	3700	70.35	0	8	10	0	0	0
NM178	1	1	1	36	93	12.6	0			1	0	0	1	40	6	0	2865	26.16	0	9	10	0	9999	0
NF185	1	1	1	18	62	8.5	0			0	0	0	0	39	0	0	3105	66.7	0	9	10	0	0	0
TZ20	1	1	1	34	65	11.8	0			3	0	0	1	36	11	1	2605	61.31	0	9	10	0	0	0
AN2036	1	1	1	32	64	8.6	1	678	0	0	0	0	0	37	0	1	3185	85.31	0	9	10	0	0	1	0	8		0		0	14	5
CN490	1	1	0	16	62	8.4	0			0	0	0	0	38	0	1	2915	45.42	0	8	10	0	9999	1	0	4		0		9998	1
MN475	1	1	1	33	60	10.8	1	700	0	0	0	1	0	38	7	0	2790	58.41	0	8	10	0	0	0								0
NN498	1	1	1	25	94	12.1	0			1	0	0	1	39	6	0	3460	88.34	0	9	10	0	0	0
XM512	1	1	1	24	74	9.5	0			1	0	0	1	39	6	0	3120	67.92	0	9	10	0	9999	0
HG523	1	1	1	19	61	9.5	0			0	0	0	0	40	0	0	3360	69.05	0	9	10	0	0	0
GD520	1	1	1	29	57	8.9	1	505	50	1	0	0	1	38	6	1	2640	21.17	0	9	10	0	0	0								0
SN432	1	1	0	35	72	12.2	1	9999	0	4	0	0	0	41	3	1	3750	56.6	0	9	10	0	0	0								0
LN546	1	1	1	31	102	12.9	1	955	0	2	0	0	0	38	3	1	2140	1.21	0	8	10	0	0	1	0	7		0		0	12	0
SN249	1	1	0	33	91	9.5	0			1	0	0	1	39	6	1	4055	95.22	0	9	10	0	0	0
ZN558	1	1	1	22	61	11.3	0			0	0	0	0	40	0	1	3065	20.97	0	9	10	0	0	0
LN496	1	1	0	22	58	10.1	0			0	1	0	0	39	9	0	2555	17.4	0	9	10	0	0	1	0	9998	9998	0		9998	2		0	1995	0.37	0	9	10	0	0	1	0	12		0		0	4
SS449	1	1	1	17	96	12.7	0			0	0	0	0	41	0	1	2915	4.93	0	8	10	0	9999	1	0	20		0		0	4
PZ584	1	1	1	28	79	12.3	0			2	0	0	0	42	3	1	3630	30.42	0	9	10	0	0	1	1	16		0		0	5
PM440	1	1	1	24	100	12.1	0			1	0	0	0	41	3	1	3605	45.29	0	9	10	0	0	0
MG487	1	1	1	34	70	12	1	785	28	2	0	0	1	37	6	0	2775	76.83	0	9	10	0	9999	0								0
NN614	1	1	1	22	73	11.4	0			1	0	0	0	38	3	0	2695	48.91	0	9	10	0	0	0
HG631	1	1	1	17	72	12.3	0			0	0	1	0	38	7	0	2605	39.65	0	8	10	0	0	0
SG636	1	1	1	28	66	11.1	0			2	0	0	1	39	6	0	3285	79.6	0	8	10	0	0	0
NB640	1	1	1	20	82	13.2	0			0	0	0	0	39	0	0	1850	0.07	0	5	8	0	0	1	1	5	14	0		0	1
CM558	1	1	1	34	101	10.8	0			2	0	0	1	39	6	0	2735	32.27	0	9	10	0	0	0
NS623	1	1	0	22	68	12.3	1	438	35	0	0	0	0	40	0	0	3435	74.36	0	9	10	0	0	0								0
BM542	1	1	0	27	59	13.7	0			1	0	0	1	40	6	0	3280	62.76	0	9	10	0	0	0
NM684	1	1	0	28	75	11.7	0			2	0	0	1	40	6	0	3440	74.7	0	8	10	0	0	1	0	7		0		0	2
SB690	1	1	0	26	52	12.2	1	357	0	1	0	0	0	38	3	1	3025	55.61	0	9	10	0	0	0								0
KN699	1	1	0	37	85	10.9	0			5	0	0	0	40	3	1	3735	72.63	0	9	10	0	0	0
NN318	1	1	1	25	104	11.2	1	9999	0	1	0	0	1	40	6	1	3780	75.4	0	8	10	0	9999	1	0	4		0		0	1	0
NM691	1	1	1	21	82	11.1	1	596	0	1	0	0	1	40	6	1	4550	97.77	0	9	10	0	0	0								0
SN758	1	1	0	31	66	12.7	0			1	0	0	1	40	6	0	2720	15.66	0	4	7	7.15	0	1	1	4		0		0	1
GN530	1	1	0	34	97	10	0			4	1	0	0	36	9	0	2595	80.76	0	9	10	0	9999	1	0	12		0		0	2		0	2640	83.73	0	9	10	0	9999	1	1	12		0		0	2
TN766	1	1	1	15	68	12	0			0	0	0	0	37	0	1	3220	86.96	0	8	10	0	0	0
NN815	1	1	1	19	96	9.7	0			1	0	0	1	41	6	0	3160	34.05	0	9	10	0	0	0
SM486	1	1	1	23	62	9.2	1	713	0	1	0	0	1	38	6	1	2880	42.13	0	9	10	0	0	0								0
NN851	1	1	0	18	69	13.5	0			0	0	0	0	37	0	1	2290	11.67	0	9	10	0	0	1	1	7		0		0	4
ZN796	1	1	1	22	80	11.6	1	671	13100	1	0	0	0	39	0	1	3460	70.94	0	9	10	0	0	0								0
XB108	1	1	1	23	69	9.2	0			1	0	0	0	37	3	1	3960	99.42	0	9	10	0	0	0
ZN938	1	1	0	24	72	10.2	1	382	190	1	0	0	1	40	6	1	3245	34.44	0	9	10	0	9999	0								4
VM732	1	1	0	38	78	12.1	1	694	0	1	0	0	1	38	6	0	2510	30.18	0	9	10	0	9999	0								0
XM774	1	1	0	23	76	11.1	1	438	0	0	0	0	0	39	0	0	3175	72.18	0	8	10	0	0	0								0
SG284	1	1	0	26	75	12.5	1	793	0	2	0	0	1	39	6	1	2715	12.46	0	9	10	0	0	0								5
ZM932	1	1	1	18	56	11	0			0	0	0	0	37	0	0	2990	89.25	0	7	10	0	0	1	1	4		0		0	3
BM974	1	1	0	33	80	14.6	0			2	0	0	1	38	6	1	3310	77.75	0	8	10	0	0	0
NG896	1	1	1	20	68	11.1	0			0	0	0	0	38	0	1	3965	97.79	0	9	10	0	0	0
NQ1000	1	1	1	20	97	11.5	1	254	24700	0	0	0	0	39	0	0	3420	86.66	0	9	10	0	0	0								0
BG1008	1	1	0	23	53	8.7	0			1	0	0	1	38	6	0	3155	85.6	0	9	10	0	0	0
ZS989	1	1	0	35	74	10.7	1	209	947	3	0	0	1	38	6	0	3165	86.1	0	9	10	0	0	0								0
NL1023	1	1	0	26	101	12.5	1	541	0	1	0	0	1	41	6	1	4070	77.55	0	9	10	7.4	0	0								0
XM495	1	1	1	18	78	11.1	0			0	0	0	0	38	0	0	3905	99.44	0	9	10	0	0	0
MM1035	1	1	1	19	53	8.6	0			1	0	0	1	40	6	0	2490	5.07	0	9	10	0	0	0
NM1015	1	1	0	22	92	10	0			0	0	0	0	37	0	1	3915	99.29	0	9	10	0	0	1	1	8		0		0	7
SN1030	1	1	0	35	82	12	1	386	0	1	0	0	1	41	6	1	3805	60.69	0	9	10	0	9999	0								0
NN1044	1	1	0	38	82	12.3	1	717	0	4	0	0	1	41	6	0	3280	44.34	0	9	10	0	0	0								0
SM973	1	1	0	21	76	9.3	0			1	0	0	1	39	6	0	3165	71.43	0	9	10	0	0	0
TM1035	1	1	1	19	57	9.2	0			0	0	0	0	32	11	1	1495	34.89	0	8	10	7.19	0	1	1	7	21	0		0	20
AD6192	1	1	1	16	60	11.7	0			0	0	0	0	39	0	1	2540	5.26	0	9	10	0	0	0
NM1132	1	1	1	26	59	12.8	0			0	0	0	0	41	1	1	2935	5.46	0	9	10	0	9999	1	1	17	20	0		0	9
HG811	1	1	0	25	75	9.4	1	662	31	2	1	0	1	38	9	0	2800	59.37	0	9	10	0	0	0								0	0	2940	71.72	0	9	10	0	0	0	0							4
HN1142	1	1	0	28	72	14	0			1	0	0	1	42	6	0	3190	21.48	0	9	10	0	0	0
SM798	1	1	0	25	69	13.2	1	9999	0	2	0	0	1	40	6	0	3455	75.68	0	8	10	0	0	0								0
NF1154	1	1	0	20	74	13.3	0			0	0	1	0	38	7	1	3350	80.15	0	8	10	0	9999	1	1	20		0		0	1
FN1172	1	1	1	36	87	11.4	1	862	0	2	0	0	0	39	3	1	3495	73.31	0	4	8	0	0	1	1	20		0		0	1	0
NM1156	1	1	0	24	77	11.2	0			1	1	0	0	40	9	1	3395	46.87	0	9	10	0	0	1	1	7		0		0	5		0	2115	0.25	0	9	10	0	0	1	1	12		0		0	4
NZ1183	1	1	0	33	95	10.2	0			2	0	0	1	38	6	0	3215	88.36	0	9	10	0	9999	0
NN1170	1	1	1	18	73	11.9	0			0	0	0	0	40	0	0	3130	49.68	0	9	10	0	0	1	1	20		0		0	1
BM1201	1	1	0	25	62	9.6	1	321	23500	0	0	0	0	37	0	0	2350	34.59	0	9	10	0	9999	0								0
KM1214	1	1	1	28	62	10.6	1	264	258	0	0	0	0	37	0	1	2240	8.98	0	9	10	0	0	0								0
NZ1221	1	1	0	26	54	9.5	1	623	198	1	0	0	0	40	3	1	3695	70.02	0	9	10	0	9999	0								0
YM1029	1	1	0	17	76	8.7	1	243	1090	1	0	0	1	40	6	1	2500	1.19	0	9	10	0	0	0								0
NM1225	1	1	0	16	66	12.3	0			0	0	0	0	38	0	1	3320	78.37	0	9	10	0	0	0
TN1235	1	1	0	17	95	10	0			0	0	0	0	40	0	1	3750	73.57	0	8	10	0	9999	0
NM1261	1	1	1	19	68	11.1	0			0	0	0	0	40	0	1	3510	56.31	0	9	10	0	0	1	1	12		0		0	2
PM1265	1	1	0	29	89	9.9	0			2	0	0	1	40	6	1	3645	66.56	0	8	10	0	0	0
GG1267	1	1	1	38	67	11.4	1	958	0	6	0	0	1	38	6	1	2625	20.05	0	9	10	0	0	0								0
SM1268	1	1	1	25	64	10.3	1	753	0	0	0	0	0	38	0	0	3105	82.95	0	8	10	0	0	0								0
SG1231	1	1	1	26	68	11.6	0			0	0	0	0	40	0	1	3175	28.91	0	9	10	0	0	0
ND1290	1	1	1	24	88	11.7	0			0	0	0	0	41	0	0	3545	66.22	0	4	6	7.13	0	1	1	4		0		0	3
NK1297	1	1	0	27	93	10.6	1	1276	0	5	0	0	0	41	5	0	3575	68.41	0	8	10	7.28	0	1	1	4	8	0		0	4	0
TM874	1	1	1	39	95	11.1	1	621	0	4	0	2	0	41	10	0	3790	81.61	0	9	10	0	0	0								0
KM1309	1	1	0	32	64	9.7	1	404	92	2	0	0	0	40	4	1	3985	85.62	0	9	10	0	0	0								0
NN1325	1	1	1	14	74	9.9	0			0	0	0	0	38	0	0	3500	96.25	0	4	7	0	0	1	1	18	19	2	0	0	53
ND1343	1	1	1	37	89	11.6	0			2	0	0	0	40	3	1	3495	55.11	0	7	9	0	0	0
NM1349	1	1	0	24	85	12.8	0			2	0	0	1	39	6	0	3050	62.02	0	9	10	0	0	0
NG1357	1	1	1	27	89	10.7	1	414	0	1	0	0	0	41	3	0	3545	66.22	0	9	10	0	0	0								5
NZ1352	1	1	0	19	72	11.9	0			0	0	0	0	38	1	0	3415	94.64	0	9	10	0	0	0
TM923	1	1	1	20	73	11.3	0			0	0	0	0	40	0	1	3030	18.7	0	9	10	0	0	0
NN1365	1	1	1	26	75	13.5	0			0	0	0	0	41	1	0	3665	74.49	0	9	10	0	0	0
NM1369	1	1	0	26	98	12.5	0			0	0	0	0	40	0	1	3525	57.5	0	9	10	0	0	0
NS1360	1	1	0	23	80	13	0			0	0	0	0	36	11	0	2775	90.59	0	7	10	0	0	0
NN1347	1	1	0	29	92	11.8	0			2	0	0	1	38	6	0	2975	74.42	0	9	10	0	0	0
NN1388	1	1	1	31	62	7.2	1	287	0	1	0	0	0	40	3	0	3165	52.84	0	9	10	0	0	0								0
NG1066	1	1	1	17	62	10.2	0			0	0	0	0	41	1	0	2550	2.51	0	9	10	0	0	0
NS2520	1	1	0	18	87	12.3	0			0	0	0	0	37	1	1	3015	75.09	0	9	10	0	0	0
BM1168	1	1	1	21	59	10.2	0			1	0	0	1	39	6	1	3595	79.41	0	9	10	0	0	0
NM1436	1	1	0	20	9999	7.1	0			1	0	0	0	39	3	0	3870	97.61	0	9	10	0	9999	0
NM1445	1	1	1	23	84	12.1	0			2	0	0	0	42	5	0	2835	4.94	0	9	10	0	0	0
NN1399	1	1	0	24	80	11	0			0	1	1	0	36	9	0	2770	90.38	0	9	10	0	0	1	0	15		0		9998	5		0	2650	84.34	0	9	10	0	0	1	1	12		0		0	5
TN1465	1	1	0	39	95	10.9	1	199	23600	3	0	0	1	37	6	0	3075	92.37	0	9	10	0	0	0								0
NN877	1	1	1	34	73	12.3	1	341	74900	2	0	0	0	40	3	1	3470	53.08	0	9	10	0	0	0								0
NM1037	1	1	0	36	84	13.2	0			5	0	0	0	39	5	1	3385	65.45	0	9	10	0	0	0
NK1491	1	1	1	29	80	8.3	1	9999	25	3	0	0	1	38	6	0	2170	6.35	0	9	10	0	0	0								0
NG1475	1	1	0	18	68	10.3	0			0	0	0	0	40	1	0	3680	87.4	0	4	5	7.06	0	1	1	4	19	0		0	3
NG1494	1	1	1	17	54	12.4	0			0	0	0	0	38	0	1	2990	52.42	0	8	10	0	0	0
SM1468	1	1	0	23	62	10	1	621	0	2	0	0	1	40	6	1	3145	26.64	0	9	10	0	0	0								0
SG1514	1	1	0	32	73	11.3	0			3	0	0	1	40	6	1	4480	97.11	0	9	10	0	0	0
TM1505	1	1	0	24	67	12.6	0			1	0	0	0	39	5	0	3430	87.1	0	9	10	0	0	0
SG1520	1	1	1	16	56	14.6	0			0	0	0	0	39	0	0	3435	87.31	0	9	10	0	0	0
SM1529	1	1	1	22	69	11.8	0			0	0	0	0	38	0	0	3175	86.57	0	9	10	0	0	0
VZ1532	1	1	1	31	67	12.1	1	261	0	0	0	0	0	39	0	0	2370	7.12	0	9	10	0	0	0								0
NN1548	1	1	1	15	69	11.9	0			0	0	0	0	38	0	1	3050	57.85	0	9	10	0	0	0
ZH1365	1	1	0	20	63	12.6	0			0	0	0	0	37	0	1	2690	46.11	0	9	10	0	0	0
ND775	1	1	1	28	82	12	1	513	40	1	0	0	0	39	3	1	3234	53.07	0	5	8	0	0	1	0	20		0		0	1	0
SM1575	1	1	1	25	78	10.1	0			0	0	0	0	39	0	1	2875	22.66	0	9	10	0	0	0
LM1584	1	1	0	31	88	9.5	1	1006	0	2	0	0	1	39	6	0	2830	41.29	0	9	10	0	0	0								0
CM1594	1	1	0	36	70	12.3	1	246	0	2	0	0	0	40	6	1	2775	6.48	0	9	10	0	0	0								0
ZM1500	1	1	0	21	90	12.3	0			4	0	0	0	38	3	1	2570	16.2	0	9	10	0	0	0
MN1190	1	1	1	18	70	10.6	0			0	0	0	0	39	0	1	3590	77.39	0	9	10	0	0	0
BN1600	1	1	1	17	65	11.1	0			0	0	0	0	40	0	0	3100	46.94	0	9	10	0	0	0
NN1607	1	1	1	26	85	10.6	0			3	0	0	0	39	0	0	3260	78.05	0	8	10	0	1	1	1	11		0		0	7
NM1605	1	1	0	19	64	10.3	0			0	0	0	0	38	2	1	2840	38.38	0	8	10	0	0	0
SN9721	1	1	0	32	117	13.2	0			1	0	0	1	36	11	1	2805	78.23	0	9	10	0	0	0
CN1428	1	1	0	20	55	9.1	1	669	0	1	0	0	1	39	6	1	3650	82.31	0	9	6	1	0	0								0
SN1512	1	1	0	28	95	11.3	1	9999	0	1	0	0	1	40	6	0	3160	52.39	0	9	10	0	0	0								0
SM852	1	1	0	21	67	12.3	0			0	0	0	0	41	2	0	3480	61.21	0	9	10	0	0	1	1	12		0		0	2
LK1544	1	1	0	27	88	11.9	0			2	0	0	1	39	6	1	3655	82.56	0	9	10	0	0	0
ND1659	1	1	1	24	66	9.4	0			1	0	0	1	39	6	0	2745	33.2	0	9	10	0	0	0
FG1623	1	1	0	39	65	12.2	1	604	2140	3	0	0	1	38	6	1	2670	23.5	0	9	10	0	0	0								4
NM1715	1	1	0	25	104	12.8	0			1	0	0	1	39	6	1	3575	78.27	0	9	10	0	0	0
ZT1685	1	1	0	32	59	8.7	0			3	0	0	1	39	6	1	2875	22.66	0	8	10	0	0	0
SP1716	1	1	1	19	90	11.8	0			0	0	0	0	41	0	0	3885	85.98	0	8	10	0	0	0
NN1731	1	1	0	36	72	11.8	1	499	0	3	0	0	1	40	6	0	3840	92.63	0	9	10	0	0	1	1	15		0		0	8	0
NS1730	1	1	1	22	69	11.2	0			0	0	0	0	40	0	1	2965	14.83	0	9	10	0	0	0
MM1752	1	1	0	18	70	9.9	0			1	0	0	1	40	6	0	3220	57.69	0	9	10	0	0	0
BG1740	1	1	0	21	75	12	0			0	0	0	0	40	0	0	3190	55.06	0	9	10	0	0	0
BM1611	1	1	1	23	112	11.7	0			0	0	0	0	40	0	1	3955	84.36	0	7	8	0	0	1	0	20		0		0	1
[truncated: 31 more columns]

## Sheet: Neonatal data
ID	MCR found	Mode of delivery	Working hours vs. out of hours	Age	Maternal weight	Maternal Hb	Maternal HIV status	Latest CD4 (cells/μl)	Latest VL (c/ml)	Maternal parity	Number of foetuses	Leading presentation/lie	Previous CD	Gestational age	Robson group	Neonate 1: Sex	Neonate 1: Birthweight	Neonate 1: Birthweight centile	Neonate 1: Birth outcome	Neonate 1: Apgar score at 1 minute (/10)	Neonate 1: Apgar score at 5 minutes (/10)	Neonate 1: Cord gas pH	Neonate 1: Birth trauma	Neonate 1: Neonate admitted to nursery	Neonate 1: Admission file found	Neonate 1: Primary diagnosis	Neonate 1: Secondary diagnosis	Neonate 1: Primary outcome	Neonate 1: Secondary outcome	Neonate 1: Mechanical ventilation	Neonate 1: Duration of admission	Neonate 1: Neonatal HIV status
LM98	1	0	1	18	69	11.7	0			0	0	0	0	39	0	0	3270	78.68	0	9	10	0	0	0
NM176	1	0	1	21	68	10.6	1	250	58	1	0	0	1	38	6	0	3125	84.05	0	9	10	0	0	0								0
NN205	1	0	1	24	72	9.3	0			0	0	0	0	39	0	0	3380	84.8	0	9	10	0	0	0
NT231	1	0	1	29	63	10.4	1	777	0	1	0	0	0	40	3	1	3390	46.45	0	8	10	0	0	0								0
NN5218	1	0	0	18	57	10.1	1	564	61500	3	0	0	0	39	3	1	3140	44.81	0	9	10	0	0	0								0
SZ229	1	0	0	20	59	11.8	0			1	0	0	0	38	3	1	2940	47.76	0	9	10	0	0	0
AL179	1	0	1	29	74	9.6	0			0	0	0	0	39	1	1	3270	56.15	0	9	10	0	0	1	0	16		0		0	4
NM267	1	0	1	21	56	12.1	1	484	0	0	0	0	0	38	0	1	2685	24.71	0	8	10	0	0	1	0	12		0		0	3	0
AD5394	1	0	1	18	79	12	0			0	0	0	0	38	0	0	3140	84.84	0	9	10	0	0	0
ZM284	1	0	1	21	65	10.8	0			1	0	0	0	38	3	1	2755	30.66	0	9	10	0	0	0
ZZ281	1	0	0	15	84	11	0			0	0	0	0	38	0	1	3040	56.96	0	9	10	0	0	0
NZ4629	1	0	1	22	72	11.2	0			1	0	0	0	39	4	0	3460	88.34	0	9	10	0	0	0
MG6030	1	0	1	36	101	10.9	0			3	0	0	0	37	3	1	3840	98.99	0	9	10	0	0	0
ZN35	1	0	0	20	69	9.1	1	805	0	0	0	0	0	38	1	1	2980	51.49	0	9	10	0	0	0								0
PN323	1	0	1	26	81	7.4	0			0	0	0	0	38	0	0	2945	72.12	0	9	10	0	0	0
NN431	1	0	1	18	123	11.6	1	346	15900	0	0	0	0	38	1	0	3180	86.81	0	9	10	0	0	0								0
ZB325	1	0	0	33	105	11.6	0			3	0	0	0	40	3	1	3670	68.31	0	9	10	0	0	0
NN343	1	0	1	16	53	11	0			0	0	0	0	39	0	1	2250	0.67	0	9	10	0	0	0
TM162	1	0	1	28	69	12.8	0			1	0	0	0	39	4	0	2895	47.58	0	9	10	0	0	0
ZP353	1	0	1	21	70	12.1	0			1	0	0	0	39	3	0	2880	46.13	0	9	10	0	0	0
SM325	1	0	1	28	74	11	1	804	0	0	0	0	0	37	0	0	2970	88.39	0	9	10	0	0	0								0
NM387	1	0	1	34	54	13.4	1	483	124	1	0	0	0	37	3	1	3010	74.73	0	0	3	1	0	1	0	4		0		0	31	5
SZ370	1	0	1	35	79	12	1	396	0	2	0	0	0	39	3	0	2870	45.16	0	9	10	0	0	0								0
TM119	1	0	1	20	63	12.4	0			0	0	0	0	40	0	1	3525	57.5	0	9	10	0	0	0
SM173	1	0	1	18	70	11.1	0			0	0	0	0	41	0	1	2525	0.36	0	9	10	0	0	0
NN427	1	0	1	32	88	10.8	1	471	0	3	0	0	0	39	3	1	3625	81.03	0	9	10	0	0	0								0
SG431	1	0	0	30	97	10.7	1	958	0	3	0	0	0	41	4	0	3690	76.04	0	9	10	0	0	0								5
SJ443	1	0	1	18	64	12.5	0			0	0	0	0	39	0	1	2770	15.59	0	9	10	0	0	0
NM421	1	0	0	25	77	11.6	0			2	0	0	0	39	3	1	3445	69.88	0	9	10	0	0	0
TJ110	1	0	1	27	83	11	1	456	0	2	0	0	1	41	6	0	3595	44.5	0	9	10	0	0	0								0
TF494	1	0	1	30	101	10.7	0			2	0	0	0	40	3	1	4480	97.11	0	9	10	0	0	0
NX500	1	0	1	20	57	10.8	0			0	0	0	0	37	0	0	2545	55.77	0	9	10	0	0	0
NN463	1	0	1	22	75	9.1	1	235	0	2	0	0	0	41	4	0	3935	87.93	0	9	10	0	0	0								0
ML524	1	0	1	28	62	11	0			3	0	0	1	40	6	0	3090	46.03	0	9	10	0	0	0
SG355	1	0	1	22	72	10.4	0			0	0	0	0	39	0	0	3420	86.66	0	9	10	0	0	0
TG598	1	0	1	16	67	11.5	0			0	0	0	0	38	0	1	3255	74.15	0	9	10	0	0	0
SM594	1	0	0	24	95	11.8	0			1	0	0	0	38	3	1	3090	61.34	0	9	10	0	0	0
SM5196	1	0	0	39	99	10.5	1	646	0	5	0	0	0	40	3	1	3490	54.7	0	9	10	0	0	0								0
MG603	1	0	1	23	9999	9.6	0			0	1	0	0	36	9	0	2650	84.34	0	9	10	0	0	1	1	15		0		0	7
CB586	1	0	1	28	112	12.9	0			1	0	0	0	39	3	0	3495	89.67	0	9	10	0	0	0
ZM613	1	0	0	28	87	10.6	0			1	0	0	0	38	3	0	2940	71.72	0	9	10	0	0	0
SA628	1	0	1	20	58	9999	0			1	0	0	0	37	3	0	2990	89.25	0	9	10	0	0	0
PG642	1	0	1	18	62	11	0			0	0	0	0	40	0	1	3805	76.85	0	9	10	0	0	0
NG645	1	0	1	25	69	10.9	1	788	101	0	0	0	0	38	0	1	3210	70.94	0	9	10	0	0	0								0
SN518	1	0	1	24	60	7.9	1	743	0	1	0	0	0	38	3	0	3525	96.64	0	9	10	0	0	0								0
NT684	1	0	0	21	77	12.1	1	681	0	0	0	0	0	41	0	1	3190	15.84	0	8	10	0	0	0								0
NN168	1	0	1	22	75	12.8	0			1	0	0	0	40	0	1	3420	48.95	0	8	10	0	0	0
LG723	1	0	1	33	78	11.4	1	658	0	5	0	0	0	38	3	0	2880	66.71	0	9	10	0	0	0								0
SM678	1	0	0	22	80	13.6	0			0	0	0	0	40	0	0	3335	67.15	0	9	10	0	0	0
HG703	1	0	1	36	63	11.5	0			7	0	0	0	38	3	1	3400	82.88	0	9	10	0	0	0
BN755	1	0	0	30	65	10.3	1	380	0	3	0	0	0	38	3	0	3033	78.52	0	9	10	0	0	0								0
NZ703	1	0	1	30	97	12.5	0			2	0	0	0	40	4	1	4175	91.85	0	9	10	0	0	0
NS744	1	0	1	40	109	12	1	226	30	2	0	0	0	40	3	0	2820	22.62	0	9	10	0	0	0								0
JM773	1	0	1	27	81	9999	0			1	0	0	0	40	3	0	3345	67.92	0	9	10	0	0	0
ND786	1	0	1	29	82	11.3	1	9999	407	4	0	0	0	39	3	0	2740	32.73	0	9	10	0	0	0								0
PM662	1	0	1	21	89	10	0			0	0	0	0	41	1	0	3530	65.09	0	9	10	0	0	0
SM791	1	0	1	22	61	9.9	0			0	0	0	0	38	0	1	3300	77.12	0	9	10	0	0	0
NM790	1	0	1	25	57	8.4	1	377	50	0	0	0	0	39	0	1	2995	32.18	0	9	10	0	0	0								0
CN502	1	0	1	18	51	11.1	0			0	0	0	0	36	11	0	2350	58.25	0	9	10	0	0	0
PZ772	1	0	0	30	62	11.8	0			0	0	0	0	38	1	1	2555	15.22	0	8	10	0	0	0
PM801	1	0	0	25	83	13.6	0			0	0	0	0	40	0	0	3245	59.84	0	9	10	0	0	0
SG603	1	0	0	35	110	12.3	1	689	0	2	0	0	0	39	3	0	4210	99.49	0	9	10	0	0	0								5
PN863	1	0	1	21	60	9.9	1	291	9999	0	0	0	0	39	0	0	2945	52.38	0	9	10	0	0	0								0
TM878	1	0	1	28	69	10.7	1	1437	0	2	0	0	0	39	3	1	3640	81.81	0	9	10	0	0	0								0
NN4712	1	0	1	29	106	7.6	1	199	0	1	1	0	0	34	9	0	1810	43.33	0	9	10	0	0	1	0	21		2	1	9998	6	0
DS912	1	0	0	33	88	10.7	0			1	0	0	0	38	3	1	3150	66.32	0	9	10	0	0	0
TG936	1	0	1	24	68	12	0			0	0	0	0	38	1	0	3395	94.18	0	7	10	0	0	0
TQ384	1	0	1	23	53	11.9	0			1	0	0	0	39	3	1	4065	95.29	0	8	10	0	2	0
FG3239	1	0	1	41	56	11.9	1	396	0	2	0	0	1	38	6	0	2195	7.4	0	9	10	0	0	0								5
NQ816	1	0	0	25	58	10.2	1	582	106	2	0	0	0	40	3	0	3180	54.18	0	9	10	0	0	0								0
NM974	1	0	1	31	132	11	1	1268	0	1	0	0	0	41	3	0	3500	62.78	0	8	10	0	0	0								0
SM900	1	0	0	22	73	8.4	1	575	38	0	0	0	0	40	0	1	3045	19.66	0	9	10	0	0	0								0
MM994	1	0	1	22	91	11.4	1	906	0	0	0	0	0	37	0	1	3165	84.31	0	9	10	0	0	0								0
NM1062	1	0	1	23	72	12.8	0			0	0	0	0	39	0	1	3065	38.2	0	9	10	0	0	0
NK1011	1	0	1	17	70	10.6	0			0	0	0	0	37	0	0	3140	94.21	0	9	10	0	0	0
NN1004	1	0	1	20	104	13.2	0			0	0	0	0	39	0	1	3210	50.98	0	9	10	0	0	0
SM39	1	0	1	23	70	9.6	1	626	22	1	0	0	0	38	3	0	2950	72.51	0	9	10	0	0	0								0
TJ984	1	0	0	34	82	11.4	1	352	0	5	0	0	0	40	4	1	3605	63.65	0	9	10	0	0	0								0
HM1047	1	0	1	24	68	9.7	0			0	0	0	0	38	0	0	3050	79.63	0	9	10	0	0	0
SM973	1	0	1	41	63	10.3	1	9999	0	5	0	0	0	40	4	0	3070	44.2	0	9	10	0	0	0								0
SG1075	1	0	1	17	60	11.7	1	399	259	0	0	0	0	40	0	1	3155	27.39	0	8	10	0	0	0								0
NN09	1	0	1	40	85	10.5	0			5	0	0	0	37	3	1	2880	64.28	0	9	10	0	0	0
TS1116	1	0	1	21	64	11.3	0			0	0	0	0	37	0	1	3295	89.99	0	8	10	0	0	0
SM5383	1	0	1	32	110	13.2	1	826	0	0	0	0	0	38	1	0	2145	5.41	0	9	10	0	0	0								0
NT13	1	0	1	23	82	10.1	0			0	0	0	0	40	0	0	3465	76.32	0	9	10	0	0	0
GJ18	1	0	1	29	97	12	0			1	0	0	0	37	3	1	3915	99.29	0	9	10	0	0	0
TN34	1	0	1	17	78	8.6	1	759	22	0	0	0	0	38	0	0	3210	88.15	0	9	10	0	0	0								0
SM29	1	0	1	20	56	12.4	0			1	0	0	0	38	3	0	2740	53.47	0	9	10	0	9999	0
NG04	1	0	1	19	66	9.4	0			0	0	0	0	38	0	0	3080	81.5	0	9	10	0	0	0
BN1040	1	0	0	17	61	12.9	0			0	0	0	0	40	0	1	2650	3.26	0	9	10	0	0	0
PM49	1	0	0	24	63	9.3	1	296	716	1	0	0	0	38	3	0	2695	48.91	0	8	10	0	0	0								0
TM1060	1	0	1	19	98	12.5	0			0	0	0	0	41	1	0	3570	68.05	0	9	10	0	0	0
SM681	1	0	0	17	72	12.3	0			0	0	0	0	38	0	0	3120	83.78	0	9	10	0	0	0
NM47	1	0	0	35	64	10.7	1	213	135	4	0	0	0	38	3	0	2555	34.59	0	9	10	0	0	0								2
NM71	1	0	1	21	70	12.3	0			0	0	0	0	40	0	0	3075	44.65	0	9	10	0	0	0
ZM75	1	0	1	14	50	13.2	0			0	0	0	0	35	11	0	2300	75.76	0	9	10	0	0	0
PG81	1	0	1	26	55	10.2	1	288	0	2	0	0	0	40	3	0	3475	76.95	0	9	10	0	0	0								0
TT88	1	0	0	21	79	11.1	0			0	0	0	0	40	0	0	3185	54.62	0	8	10	0	0	0
HF96	1	0	1	17	80	11.7	0			0	0	0	0	40	0	0	3225	58.12	0	9	10	0	0	0
TM06	1	0	1	25	73	9.9	0			2	0	0	0	41	4	0	3270	43.47	0	8	10	0	0	1	0	20		0		99999	4
NN101	1	0	1	30	92	11.9	0			2	0	0	0	41	1	1	3750	56.6	0	9	10	0	0	0
FN949	1	0	1	16	70	9.5	0			0	0	0	0	38	0	0	3075	81.19	0	8	10	0	0	0
NN1084	1	0	0	16	59	8.2	0			0	0	0	0	38	1	1	2995	52.88	0	9	10	0	0	0
PS36	1	0	1	18	46	9999	0			0	0	0	0	35	11	1	2250	48.49	0	9	10	0	0	0
CM103	1	0	1	22	102	11	0			0	0	0	0	40	0	1	3080	21.99	0	8	10	0	0	0
HN111	1	0	1	18	72	11.4	1	582	34	0	0	0	0	41	0	1	3230	18.13	0	8	10	0	0	0								0
NM115	1	0	0	21	65	12.7	0			1	0	0	0	38	3	0	2225	8.8	0	9	10	0	0	0
NG283	1	0	1	40	90	10.9	1	9999	0	3	0	0	1	38	6	1	2210	2.12	0	8	10	0	0	1	0	20		2	0	9998	9	5
NK120	1	0	1	20	53	10.7	1	348	296	1	0	0	0	37	3	1	3060	78.17	0	9	10	0	0	0								3
MM122	1	0	1	20	62	10.3	0			1	0	0	0	35	11	1	2455	70.18	0	9	10	0	0	0
TM124	1	0	1	30	68	10.7	1	621	0	0	0	0	0	35	11	1	2570	79.61	0	8	10	0	0	1	0	7		0		9998	7	5
SM132	1	0	0	18	69	10.8	0			0	0	0	0	36	0	0	2380	61.25	0	9	10	0	0	0
SM123	1	0	0	23	69	10.3	0			0	0	0	0	38	0	0	2985	75.16	0	9	10	0	0	0
MM137	1	0	1	18	58	11.1	0			0	0	0	0	41	0	1	3175	15.04	0	9	10	0	0	0
NN1425	1	0	1	26	73	11.8	0			3	0	0	0	39	3	0	3165	71.43	0	9	10	0	0	0
ZM142	1	0	0	37	88	9999	1	9999	22	1	0	0	0	38	3	1	4020	98.25	0	8	10	0	0	0								0
TN146	1	0	1	18	74	11.7	0			0	0	0	0	37	0	0	2670	68.12	0	9	10	0	0	0
DG104	1	0	1	34	85	11.3	0			4	0	0	0	40	3	1	4030	87.36	0	9	10	0	0	0
LG152	1	0	0	19	58	11.1	0			0	0	0	0	38	0	0	3315	92	0	9	10	0	0	0
MK928	1	0	1	16	73	10.8	0			0	0	0	0	38	0	0	3385	93.94	0	9	10	0	0	0
NG200	1	0	1	19	48	9.9	0			0	0	0	0	37	0	0	2565	57.86	0	8	10	0	0	0
PM734	1	0	1	16	69	12.2	0			0	0	0	0	38	0	1	2920	45.89	0	9	10	0	0	0
TQ176	1	0	0	28	60	9.2	1	324	9999	0	0	0	0	33	11	0	1860	76.58	0	9	10	0	0	1	1	21		0		0	2	0
NN177	1	0	1	18	80	11.9	0			0	0	0	0	38	0	0	3220	88.57	0	9	10	0	0	0
SM175	1	0	1	15	70	11.2	0			0	0	0	0	40	0	1	3095	23.03	0	9	10	0	0	0
SN183	1	0	1	18	60	11.3	0			0	0	0	0	38	0	0	2805	59.85	0	9	10	0	0	0
XM181	1	0	1	18	64	12.3	0			0	0	0	0	38	0	1	3550	89.4	0	9	10	0	0	0
NM189	1	0	0	19	88	11.5	0			0	0	0	0	36	0	0	2660	84.94	0	9	10	0	0	0
ZN194	1	0	1	17	55	10.9	0			0	0	1	0	37	7	1	2765	53.55	0	4	10	0	0	1	1	4		0		0	1
TM165	1	0	1	18	79	11.7	0			0	0	0	0	40	1	1	2805	7.51	0	9	10	0	0	0
NZ782	1	0	1	29	88	12.5	1	618	0	2	0	0	0	39	3	1	3702	84.77	0	9	10	0	0	0								0
BB205	1	0	1	37	74	13	0			4	0	0	0	41	3	1	3651	48.93	0	9	10	0	0	0
BM215	1	0	1	32	95	10.6	0			2	0	0	0	38	3	1	3600	91.07	0	9	10	0	0	0
NQ204	1	0	1	34	71	9.3	1	264	20	1	0	0	0	34	11	1	2345	81.61	0	9	10	0	0	0								0
KM222	1	0	1	20	63	10.1	0			1	0	0	0	39	3	1	2550	5.56	0	8	10	0	0	0
SG221	1	0	1	16	85	10.2	0			0	0	0	0	37	0	0	3500	98.96	0	9	10	0	9999	0
SZ169	1	0	1	21	68	12	1	467	0	0	0	0	0	41	0	1	3230	18.12	0	9	10	0	0	0								0
MJ203	1	0	1	29	109	10.8	0			2	0	0	0	38	3	0	3990	99.64	0	9	10	0	0	0
ZM234	1	0	0	18	75	12.5	0			0	0	0	0	38	0	1	3035	56.51	0	9	10	0	0	0
TN286	1	0	1	32	56	10.3	1	538	0	1	0	1	0	41	3	0	2825	11.13	0	8	10	0	0	0								0
NN54	1	0	1	21	58	13.3	0			1	0	0	0	39	3	0	2530	15.68	0	9	10	0	0	0
NM335	1	0	0	18	65	11.1	0			0	0	0	0	41	1	0	3635	72.55	0	9	10	0	0	0
NN278	1	0	1	21	65	10.2	1	724	21	0	0	0	0	37	0	0	2980	88.83	0	8	10	0	0	0								0
NG191	1	0	1	32	109	12.9	1	652	0	2	0	0	0	40	4	1	3855	79.59	0	8	10	0	0	0								5
NM141	1	0	1	32	65	9.5	1	516	0	2	0	0	0	38	3	1	2695	25.53	0	9	10	0	0	0								0
NG306	1	0	1	18	82	11.7	0			0	0	0	0	38	0	1	2950	48.7	0	9	10	0	0	0
NM307	1	0	1	20	53	10.3	0			0	0	0	0	37	0	1	2365	16.53	0	9	10	0	0	0
PN320	1	0	1	30	84	13.6	0			1	0	0	0	40	3	0	3345	67.92	0	7	10	0	0	0
NZ117	1	0	1	27	79	9.7	1	798	0	1	0	0	0	34	11	1	2295	77.75	0	9	10	0	0	0								0
NM149	1	0	1	27	65	11.5	0			1	0	0	0	38	3	1	3470	86.22	0	9	10	0	0	0
PN409	1	0	1	30	63	11.1	1	736	0	1	0	0	0	40	3	1	3050	19.98	0	9	10	0	0	0								0
PM419	1	0	0	33	85	9.8	1	257	0	1	0	0	0	39	3	0	2735	32.27	0	9	10	0	0	0								0
LG428	1	0	1	25	69	10.5	1	544	0	0	0	0	0	38	0	1	3150	66.32	0	9	10	0	0	0								0
PM444	1	0	1	42	67	10.1	1	329	0	3	0	0	0	36	11	0	2655	84.64	0	9	10	0	0	0								0
PK230	1	0	0	24	70	10	0			1	0	0	0	39	3	0	3215	75.05	0	9	10	0	0	0
NM426	1	0	1	34	83	10.2	1	679	5170	3	0	0	0	41	4	0	3409	55.41	0	9	10	0	0	0								0
SM283	1	0	0	17	66	11.6	0			0	0	0	0	38	0	1	2965	50.1	0	9	10	0	0	0
LM505	1	0	1	28	87	9.9	0			1	0	0	0	39	3	1	3665	83.05	0	9	10	0	0	0
NM508	1	0	0	28	65	8.6	0			1	0	0	0	38	3	1	2820	36.53	0	9	10	0	0	0
BM507	1	0	1	37	82	9.9	0			4	1	0	0	38	9	0	2875	66.27	0	9	10	0	0	0
TT515	1	0	0	25	61	13.2	0			1	0	0	0	38	1	1	2665	23.11	0	9	10	0	0	0
SG477	1	0	1	26	66	12.1	1	493	0	0	0	0	0	37	0	1	2600	37.11	0	9	10	0	0	0								0
MN514	1	0	1	33	55	9.8	1	9999	0	1	0	0	0	34	11	0	2510	97.2	0	9	10	0	0	0								0
HM466	1	0	1	20	67	11.1	0			0	0	0	0	42	1	0	2945	8.49	0	9	10	0	0	0
SM546	1	0	1	22	81	10.7	1	301	0	0	0	0	0	39	0	1	3420	68.08	0	9	10	0	0	0								0
TS538	1	0	0	19	66	12.2	0			0	0	0	0	34	11	0	1965	63.93	0	8	10	0	0	1	1	21	1	0		0	11
CN537	1	0	0	38	108	9.5	1	482	0	1	0	0	0	41	4	0	3645	73.21	0	9	10	0	0	0								0
NM44	1	0	1	26	62	11	1	819	0	1	0	0	0	38	3	1	2750	30.22	0	9	10	0	0	0								0
NT551	1	0	1	19	111	9999	0			0	0	0	0	38	0	1	3485	86.87	0	9	10	0	0	0
NM550	1	0	1	24	74	12.6	0			0	0	0	0	40	0	0	3330	66.76	0	9	10	0	0	0
DN557	1	0	1	29	63	8.6	1	526	9999	1	0	0	0	40	3	0	3250	60.26	0	9	10	0	0	0								0
BG563	1	0	1	19	68	10	1	724	0	0	0	0	0	40	0	1	3065	20.97	0	9	10	0	0	0								5
NM530	1	0	1	17	64	10.4	0			0	0	0	0	38	0	1	2800	34.7	0	9	10	0	0	0
NG574	1	0	0	23	64	11.4	0			0	0	0	0	38	0	1	3050	57.85	0	9	10	0	0	0
KM580	1	0	1	19	66	12.6	0			0	0	0	0	39	0	1	2875	22.66	0	9	10	0	0	0
AM583	1	0	1	21	79	11.6	1	1012	0	1	0	0	0	38	3	0	3055	79.95	0	9	10	0	0	0								0
NM585	1	0	0	17	67	12.9	0			0	0	0	0	38	0	1	2995	52.88	0	9	10	0	0	0
NS579	1	0	1	18	63	10	0			0	0	0	0	40	0	1	3610	64.02	0	9	10	0	0	0
NM497	1	0	1	38	92	14	0			3	0	0	0	40	3	1	3385	46.03	0	9	10	0	0	0
NM590	1	0	1	17	69	11.2	0			0	0	0	0	37	0	0	2815	79.68	0	9	10	0	0	0
SN593	1	0	1	24	76	12.3	0			0	0	0	0	38	0	1	2780	32.88	0	9	10	0	0	0
NH589	1	0	0	27	70	8	1	646	0	1	0	0	0	38	3	0	2970	74.05	0	9	10	0	0	1	1	16		0		0	3	0
TM609	1	0	0	24	65	10.1	1	509	0	0	0	0	0	34	11	1	2425	86.73	0	9	10	0	0	1	1	12		0		0	2	0
DG616	1	0	0	40	86	11	1	491	0	5	0	0	0	39	3	1	3065	38.2	0	9	10	0	0	0								0
SZ604	1	0	1	25	101	12.7	1	709	0	1	0	0	0	41	3	0	3575	68.41	0	9	10	0	0	0								0
HM625	1	0	1	27	75	11.5	1	574	0	1	0	0	1	36	6	0	2630	83.1	0	9	10	0	0	0								0
ZM632	1	0	1	28	86	9.7	0			2	0	0	1	41	6	0	3635	72.55	0	9	10	0	0	0
NZ639	1	0	0	24	75	11.6	0			3	0	0	0	39	3	1	3880	91.26	0	9	10	0	0	0
TC632	1	0	1	18	9999	10.6	1	492	0	2	0	0	1	36	11	1	2365	36.07	0	9	10	0	0	0								0
ND631	1	0	0	22	53	9.9	1	281	0	0	0	0	0	40	0	0	3490	77.87	0	9	10	0	0	0								0
KQ653	1	0	1	25	65	8.3	1	582	0	2	0	0	0	40	3	1	3040	19.33	0	9	10	0	0	0								5
FG649	1	0	1	22	86	12.3	0			0	0	0	0	39	0	1	3505	73.97	0	9	10	0	0	0
KT642	1	0	0	30	87	14.6	0			2	0	0	0	40	3	1	3920	82.8	0	9	10	0	0	0
NH572	1	0	1	31	83	10.4	1	393	21	1	0	0	0	38	3	1	4140	98.96	0	9	10	0	0	0								0
AS657	1	0	0	15	47	12.1	1	340	11100	0	0	0	0	39	0	1	2910	25.3	0	9	10	0	0	0								0
TZ124	1	0	1	31	55	11.6	1	155	0	1	0	0	0	39	3	0	2315	5.14	0	2	8	9999	0	1	0	4	5	0		0	4	5
NM644	1	0	1	31	72	9.5	1	373	0	1	0	0	1	38	6	1	2360	5.75	0	9	10	0	0	0								0
GN660	1	0	1	26	84	12.7	0			0	0	0	0	40	0	0	3400	71.96	0	9	10	0	0	0
NS346	1	0	1	28	80	10.1	0			1	0	0	0	40	3	0	2845	24.56	0	9	10	0	0	0
XM664	1	0	0	16	81	13.7	0			0	0	0	0	40	0	0	2950	33.35	0	9	10	0	0	0
NZ667	1	0	1	19	84	10.2	0			0	0	0	0	41	0	0	3360	51.26	0	9	10	0	0	0
NS674	1	0	1	20	86	9.7	0			0	0	0	0	38	0	0	3520	96.56	0	8	10	0	0	1	1	20		0		0	1
SG669	1	0	0	20	69	12.1	0			0	0	0	0	39	0	0	3395	85.52	0	9	10	0	0	0
SD678	1	0	1	17	77	12.7	0			0	0	0	0	40	0	1	3145	26.64	0	9	10	0	0	0
NM683	1	0	1	19	51	7.3	0			1	0	0	0	39	3	0	2535	16.02	0	9	10	0	0	0
LG688	1	0	1	17	63	9.6	0			0	0	0	0	39	0	0	3200	74	0	9	10	0	0	0
NG635	1	0	1	22	56	9.3	0			2	0	0	0	39	3	1	3025	34.73	0	9	10	0	0	0
SN702	1	0	1	18	79	8.3	0			1	0	0	0	41	3	0	2950	18.21	0	9	10	0	0	0
TS704	1	0	1	22	86	11.8	0			1	0	0	0	42	3	0	3565	50.84	0	9	10	0	0	0
MQ701	1	0	1	18	68	11.3	0			0	0	0	0	37	0	0	3360	97.9	0	8	10	0	0	0
MN709	1	0	1	21	63	12.6	0			0	0	0	0	38	0	1	2995	52.88	0	9	10	0	0	0
NM712	1	0	1	35	75	11.7	1	649	0	3	0	0	0	39	3	1	3080	39.51	0	9	10	0	0	0								0
GN714	1	0	0	19	68	9	0			0	0	0	0	37	0	1	2960	70.96	0	9	10	0	0	0
NQ697	1	0	1	27	81	10.8	1	248	0	3	0	0	0	40	4	0	1940	0.03	0	9	10	0	0	1	0	14		0		9998	3	5
SG717	1	0	1	17	68	11.6	0			0	0	0	0	38	0	0	2725	51.96	0	9	10	0	0	0
CM723	1	0	1	41	61	11.7	0			5	0	0	0	42	4	0	3355	33.65	0	9	10	0	0	0
BM726	1	0	1	28	55	12.2	0			2	0	0	1	37	6	1	2850	61.59	0	9	10	0	0	0
NZ138	1	0	1	25	61	10.2	1	263	38400	3	0	0	0	38	4	0	3150	85.35	0	9	10	0	0	0								0
LN734	1	0	1	18	80	12.3	1	812	49	1	0	0	1	39	6	0	2570	18.47	0	9	10	0	0	0								0
MN737	1	0	1	27	82	9.9	0			2	1	0	0	39	9	1	2525	4.82	0	9	10	0	0	0
NJ736	1	0	1	27	58	11.6	1	408	20600	1	0	0	0	36	11	0	3100	98	0	9	10	0	0	0								0
NM729	1	0	0	31	73	11.9	1	905	0	5	0	0	0	36	11	0	2597	80.9	0	9	10	0	0	0								0
SZ696	1	0	1	18	86	10.3	0			0	0	0	0	40	1	0	2250	0.91	0	9	10	0	0	0
SM652	1	0	1	18	59	10.9	0			0	0	0	0	42	0	0	2745	2.96	0	9	10	0	0	0
PN747	1	0	1	25	90	10	1	235	26	1	0	0	0	39	3	0	3380	84.8	0	9	10	0	0	0								0
NM750	1	0	0	17	76	10.6	0			0	0	0	0	37	0	1	2900	66.02	0	9	10	0	0	0
PS744	1	0	0	37	80	12.1	1	727	0	2	0	0	0	40	3	0	3195	55.5	0	9	10	0	0	0								0
NM749	1	0	1	31	95	11.2	1	1064	120	1	0	0	1	38	6	1	3900	97.12	0	9	10	0	0	0								0
LN753	1	0	0	24	59	13.4	0			1	0	0	1	41	6	0	2840	11.87	0	9	10	0	0	0
BM762	1	0	0	26	106	13.8	0			1	0	0	0	39	3	0	2955	53.33	0	8	10	0	0	0
TG94	1	0	0	26	78	11.2	0			2	0	0	0	42	4	1	2960	2.27	0	9	10	0	0	0
NM773	1	0	1	20	49	11.4	0			0	0	0	0	34	11	0	2345	93.05	0	9	10	0	0	0
LM769	1	0	0	18	91	11	0			0	0	0	0	42	1	1	4380	80.45	0	9	10	0	0	0
WM790	1	0	1	14	83	11	0			0	0	0	0	37	0	1	3165	84.31	0	9	10	0	0	0
HN792	1	0	1	18	62	9.9	0			0	0	0	0	34	11	1	1975	42.46	0	4	6	1	0	1	0	7		2	0	99999	13
LQ797	1	0	1	18	85	10.3	0			0	0	0	0	41	0	1	3310	23.13	0	9	10	0	0	0
SM801	1	0	0	17	56	10.4	0			0	0	0	0	37	0	0	2500	50.96	0	9	10	0	0	0
ZN805	1	0	1	25	85	10.2	0			3	0	0	0	38	3	1	3275	75.5	0	9	10	0	0	1	1	12		0		0	2
SM807	1	0	1	24	77	10.9	0			1	0	0	0	40	3	1	3600	63.28	0	9	10	0	0	0
PN809	1	0	0	39	72	12.4	1	588	0	3	0	0	0	38	3	1	2660	22.71	0	9	10	0	0	0								0
SM230	1	0	1	16	59	11.4	0			0	0	0	0	41	1	0	3430	57.16	0	9	10	0	0	0
NM814	1	0	0	36	67	12.7	0			4	0	0	0	38	3	1	3260	74.49	0	9	10	0	0	0
SM816	1	0	1	20	89	11.7	0			0	0	0	0	41	1	1	3710	53.54	0	9	10	0	0	0
NN855	1	0	1	33	95	13.1	0			4	0	0	1	41	6	0	3795	81.86	0	9	10	0	0	0
NN856	1	0	0	29	71	9.7	0			1	0	0	0	37	3	0	2670	68.12	0	9	10	0	0	0
NN878	1	0	0	18	76	10.9	0			0	0	0	0	39	0	1	2940	27.66	0	9	10	0	0	0
LS881	1	0	0	20	66	11.4	0			1	0	0	0	38	3	1	3300	77.12	0	9	10	0	0	0
TQ888	1	0	1	28	90	10.7	1	458	0	1	0	0	0	41	3	0	3450	58.8	0	9	10	0	0	0								0
PM897	1	0	1	17	58	12.4	0			0	0	0	0	36	11	1	2465	46.79	0	9	10	0	0	0
MN900	1	0	1	20	72	11.8	0			0	0	0	0	38	0	0	3305	91.68	0	9	10	0	0	1	1	12		0		0	4
NK865	1	0	1	20	68	11.2	0			0	0	0	0	37	0	0	3365	97.95	0	9	10	0	0	0
NM904	1	0	0	25	81	10.4	0			0	0	0	0	41	0	0	3405	55.08	0	9	10	0	0	0
NM905	1	0	1	18	54	12.5	0			0	0	0	0	37	0	1	2880	64.28	0	9	10	0	0	0
ZZ906	1	0	1	23	82	10.3	0			0	0	0	0	39	0	0	3595	92.8	0	8	10	0	0	0
NM912	1	0	0	19	62	12.2	0			0	0	0	0	39	0	0	3250	77.4	0	5	8	0	1	1	1	4		0		0	2
PM907	1	0	1	20	68	11.7	0			0	0	0	0	39	0	0	3300	80.5	0	9	10	0	0	0
NN880	1	0	1	20	74	8.3	0			0	0	0	0	38	0	0	2900	68.43	0	9	10	0	0	0
MM919	1	0	1	30	71	12	0			1	0	0	0	39	3	1	4025	94.68	0	9	10	0	0	0
NZ927	1	0	1	18	60	12.9	0			0	0	0	0	39	0	1	2620	8.04	0	9	10	0	0	0
MM922	1	0	1	20	60	12	0			0	0	0	0	38	0	0	3160	85.85	0	9	10	0	0	0
NM930	1	0	1	18	59	10.8	0			0	0	0	0	40	0	1	3445	51.02	0	9	10	0	0	0
NS937	1	0	1	18	73	9.8	0			1	0	0	1	39	6	1	3430	68.81	0	9	10	0	0	0
SM949	1	0	1	29	79	11.4	1	522	0	1	0	0	0	41	4	1	3060	9.66	0	8	10	0	0	0								0
ZM478	1	0	1	27	64	11.4	0			0	0	0	0	39	0	0	3060	62.89	0	9	10	0	0	0
SM886	1	0	1	18	85	9.9	0			0	0	0	0	36	11	1	2900	84.18	0	9	10	0	0	0
NS748	1	0	0	16	59	10.5	0			0	0	0	0	39	1	1	2465	3.35	0	9	10	0	0	0
NM963	1	0	0	39	104	11	1	835	0	4	0	0	0	41	4	1	4020	74.79	0	9	10	0	0	0								0
NM979	1	0	0	32	91	12.5	0			2	0	0	0	39	4	1	3660	82.81	0	7	10	0	0	0
AS977	1	0	1	19	72	10.6	0			0	0	0	0	38	1	0	3210	88.15	0	8	10	0	0	0
JN670	1	0	1	31	68	10.8	1	102	94800	1	0	0	0	39	3	1	3975	93.66	0	9	10	0	0	0								0
LM976	1	0	1	26	60	11.1	1	409	404000	1	0	0	0	37	3	1	3060	78.17	0	9	10	0	0	0								0
SN1013	1	0	1	20	65	8.8	0			0	0	0	0	38	0	1	2675	23.9	0	9	10	0	0	0
NS998	1	0	1	38	115	12.3	0			2	0	0	0	40	3	0	3360	69.05	0	9	10	0	0	0
NM955	1	0	1	22	67	13.2	0			1	0	0	0	40	3	0	3385	70.89	0	9	10	0	0	0
NN1016	1	0	1	34	63	11.1	1	458	0	4	0	0	0	40	3	0	2705	14.73	0	9	10	0	0	0								0
LQ971	1	0	0	16	84	10.6	0			0	0	0	0	42	1	0	3645	57.25	0	9	10	0	0	0
LS1022	1	0	1	34	84	11.4	1	907	0	2	0	0	0	39	3	1	3080	39.51	0	9	10	0	0	0								0
NN1026	1	0	1	20	68	12	1	729	67	0	0	0	0	39	0	1	2825	19.13	0	8	10	0	0	0								0
NM984	1	0	1	41	72	9.9	1	197	0	2	0	0	0	38	3	1	3745	94.72	0	9	10	0	0	0								0
LM1024	1	0	0	23	78	11.9	0			0	0	0	0	41	1	1	3455	33.54	0	9	10	0	0	0
KM1046	1	0	1	27	53	9.4	0			0	0	0	0	39	0	1	2720	12.73	0	9	10	0	0	1	1	12		0		0	4
NN1047	1	0	1	28	73	9	0			2	1	0	0	37	9	0	2360	35.66	0	9	10	0	0	0
ZS1049	1	0	0	42	105	12.8	1	201	486	2	0	0	0	39	3	0	2885	46.62	0	9	10	0	0	0								0
QG1058	1	0	0	22	65	11.5	1	814	0	0	0	0	0	40	0	0	3410	72.66	0	9	10	0	0	0								0
NM1052	1	0	1	19	73	9.2	0			1	0	0	1	37	6	0	3210	95.75	0	8	10	0	0	0
ZT908	1	0	1	24	51	8.8	1	874	0	1	0	0	0	34	11	0	2480	96.68	0	8	10	0	0	0								0
KD1043	1	0	1	18	92	11.2	1	612	60	0	0	0	0	39	0	1	2880	23.03	0	9	10	0	0	0								5
PN1105	1	0	0	32	65	11.7	1	9999	0	3	0	0	0	40	3	0	3035	40.99	0	9	10	0	0	0								0
NN3408	1	0	0	29	84	12.1	0			1	0	0	0	39	0	0	2875	45.65	0	9	10	0	0	0
ZF1107	1	0	1	37	100	10.1	0			4	0	0	0	40	3	0	3455	75.68	0	9	10	0	0	0
AM426	1	0	1	30	75	10.7	1	9999	0	2	0	0	0	39	3	1	2540	5.26	0	9	10	0	0	0								0
HV990	1	0	1	30	70	12.5	0			2	0	0	0	37	4	1	3220	86.96	0	9	10	0	0	0
DM626	1	0	0	41	81	13.1	1	121	0	3	0	0	1	38	6	1	2510	12.51	0	8	10	0	0	0								0
ZG1136	1	0	1	25	55	10.8	0			0	0	0	0	37	0	0	3665	99.56	0	9	10	0	0	0
SM994	1	0	1	20	54	8.1	1	542	0	1	0	0	0	36	11	1	2775	76.06	0	8	10	0	0	0								0
KN1130	1	0	0	16	59	14.1	0			0	0	0	0	38	0	0	2625	41.71	0	9	10	0	0	0
SN1123	1	0	1	30	55	9.8	1	191	22100	2	0	0	0	38	3	1	3440	84.86	0	8	10	0	0	0								0
ZN1147	1	0	1	27	68	12.2	1	216	37	1	0	0	0	37	3	1	2805	57.41	0	9	10	0	0	0								0
MN1010	1	0	0	17	62	12.2	0			0	0	0	0	41	0	1	3530	39.36	0	9	10	0	0	0
NJ1148	1	0	1	21	97	13.2	0			0	0	0	0	41	0	0	3300	46.08	0	9	10	0	0	0
SG1160	1	0	1	17	67	9.5	0			0	0	0	0	40	0	1	2665	3.56	0	9	10	0	0	0
AM522	1	0	0	16	72	11.7	0			0	0	0	0	41	1	0	3405	55.08	0	9	10	0	0	0
SN1169	1	0	0	20	57	10.4	1	789	35	1	0	0	1	37	6	0	2830	80.69	0	9	10	0	0	0								0
ST1171	1	0	1	14	74	12.5	0			1	0	0	0	36	11	0	2885	94.23	0	9	10	0	0	0
TZ1174	1	0	0	40	92	13.7	0			2	0	0	1	40	6	1	3545	59.08	0	9	10	0	0	0
HM1105	1	0	0	25	80	10	0			1	0	0	1	40	6	1	3355	43.53	0	9	10	0	0	0
TN1191	1	0	1	26	82	10.7	1	507	70	2	0	0	0	36	11	1	2250	24.56	0	9	10	0	0	0								0
NM1192	1	0	1	20	64	12.4	0			0	0	0	0	40	0	1	3340	42.27	0	9	10	0	0	0
ZG1177	1	0	0	19	96	10.7	0			1	0	0	0	40	3	0	3190	55.06	0	9	10	0	0	0
AN1204	1	0	1	33	70	10	1	559	0	2	0	0	0	38	3	0	2850	64.04	0	8	10	0	0	0								0
SK1206	1	0	0	17	70	9.7	0			0	0	0	0	37	0	1	3175	84.82	0	9	10	0	0	0
NG1211	1	0	1	19	74	11.7	0			0	0	0	0	40	0	1	3035	19.01	0	9	10	0	0	0
TM1217	1	0	0	26	85	9.2	1	947	0	1	0	0	0	40	3	1	3455	51.85	0	9	10	0	0	0								0
SG1223	1	0	0	21	70	10.6	0			1	0	0	0	41	4	1	3895	67	0	9	10	0	0	0
NS1227	1	0	1	33	76	11.7	1	499	30	2	0	0	0	39	3	1	3370	64.3	0	9	10	0	0	0								0
TV1240	1	0	1	18	61	13.5	0			0	0	0	0	38	0	0	2835	62.66	0	9	10	0	0	0
NK1244	1	0	0	28	79	12.1	0			1	0	0	0	38	3	0	3180	86.81	0	9	10	0	0	0
SG1250	1	0	1	16	60	9.9	0			0	0	0	0	37	0	0	2915	85.71	0	9	10	0	0	0
BM1227	1	0	1	20	69	11.8	0			1	0	0	0	40	0	1	3480	53.89	0	9	10	0	0	0
BG1256	1	0	1	21	45	13.2	0			0	0	0	0	35	11	0	2890	98.56	0	9	10	0	0	0
TN508	1	0	1	42	70	10.9	1	417	0	4	0	0	0	40	3	0	2610	9.63	0	9	10	0	0	0								0
NQ1236	1	0	1	21	74	11.1	0			1	0	0	0	38	4	0	3110	83.23	0	8	10	0	0	1	0	10		1		99999	9
TB1263	1	0	0	25	91	12.2	1	793	0	1	0	0	0	40	3	1	3450	51.43	0	9	10	0	0	0								0
LM1260	1	0	0	22	69	11	1	724	0	1	0	0	0	39	3	1	3340	61.93	0	9	10	0	0	0								0
CD1219	1	0	1	36	80	10.6	1	564	0	3	0	0	0	39	3	1	3335	61.53	0	9	10	0	0	0								0
SS1285	1	0	1	26	52	11.4	0			0	0	0	0	37	0	1	2560	33.2	0	9	10	0	0	0
HM1301	1	0	0	27	81	12.3	1	563	46	2	0	0	0	40	3	0	3033	40.81	0	9	10	0	0	0								0
NN1103	1	0	0	21	60	9.5	0			0	0	0	0	41	1	1	3860	64.61	0	9	10	0	0	0
ZM1289	1	0	0	16	62	10.1	0			0	0	0	0	36	11	1	2830	79.93	0	9	10	0	0	0
NM1305	1	0	1	35	86	11.1	0			2	0	0	0	38	4	0	2585	37.62	0	9	10	0	0	0
PM1302	1	0	1	18	65	11.6	0			0	0	0	0	38	1	1	2910	44.95	0	9	10	0	0	0
LN950	1	0	0	31	68	12	1	9999	0	4	0	0	0	39	4	1	3745	86.6	0	9	10	0	0	0								0
SQ1318	1	0	0	16	60	10.4	0			0	0	0	0	37	0	1	2550	32.24	0	9	10	0	0	0
QM1326	1	0	1	27	80	9.7	1	751	0	1	0	0	0	40	3	1	3230	33.23	0	9	10	0	0	0								0
SD1335	1	0	1	16	62	10.3	1	482	0	0	0	0	0	39	0	1	3000	32.6	0	9	10	0	0	0								0
NM1324	1	0	1	22	81	11.2	0			1	0	0	0	38	3	0	3652	98.1	0	8	10	0	0	0
SN1264	1	0	1	23	72	12.1	0			0	0	0	0	40	0	1	3070	21.31	0	9	10	0	0	0
PM1313	1	0	0	16	89	12.2	0			0	0	0	0	41	1	1	3490	36.23	0	8	10	0	0	0
NK1336	1	0	1	20	82	8.2	0			1	0	0	0	40	3	1	3620	64.76	0	9	10	0	0	0
CM1354	1	0	0	24	53	9.3	1	581	629	0	0	0	0	36	11	1	2105	12.88	0	9	10	0	0	1	0	13		0		9998	6	0
ZT1353	1	0	0	25	75	12.5	0			1	0	0	0	38	3	0	3500	96.25	0	9	10	0	0	0
NG1332	1	0	0	18	69	10.8	0			0	0	0	0	40	0	1	2730	5.13	0	9	10	0	0	0
JM9113	1	0	0	18	68	12.6	0			0	0	0	0	39	0	1	3150	45.7	0	9	10	0	0	1	1	7		0		0	10
NQ1159	1	0	0	19	65	13	0			0	0	0	0	40	0	1	3485	54.3	0	9	10	0	0	0
PM1337	1	0	0	19	72	12.4	0			0	0	0	0	37	0	1	3525	95.9	0	9	10	0	0	0
NM952	1	0	1	37	64	11.1	1	399	0	5	0	0	0	41	3	0	3310	46.95	0	9	10	0	0	0								5
KN1361	1	0	1	19	66	10	0			0	0	0	0	38	0	0	3160	85.85	0	9	10	0	0	0
BG1370	1	0	1	20	49	11.3	1	826	1560	1	0	0	0	38	3	1	2665	23.11	0	9	10	0	0	0								0
HM1348	1	0	1	36	82	11.6	1	508	48	2	0	0	0	40	3	0	3980	95.58	0	8	10	0	0	0								0
PN1355	1	0	0	26	118	7.4	1	721	0	3	0	0	0	42	4	1	4340	78.55	0	9	10	0	0	0								0
BN1880	1	0	0	28	77	10	1	683	0	2	0	0	1	39	6	0	2995	57.07	0	9	10	0	0	0								0
KM1382	1	0	1	26	56	11.3	0			1	0	0	0	38	4	1	2775	32.43	0	9	10	0	0	0
AG1393	1	0	1	25	80	9.7	0			1	0	0	1	37	6	1	3150	83.52	0	9	10	0	0	0
BG1397	1	0	1	33	97	10.5	0			1	0	0	0	37	3	1	2600	37.11	0	9	10	0	0	0
BM1372	1	0	1	38	120	12.5	1	477	0	3	0	0	0	38	3	1	3315	78.06	0	9	10	0	0	0								0
HM1400	1	0	1	30	91	9.7	1	454	20000	2	0	0	0	40	3	1	3335	41.85	0	9	10	0	0	0								0
SG1408	1	0	0	16	66	12.5	0			0	0	0	0	39	0	1	3020	34.3	0	9	10	0	0	0
CM1411	1	0	0	22	75	12.8	0			1	0	0	0	37	3	1	2890	65.16	0	9	10	0	0	0
TG1414	1	0	0	31	75	12.1	1	671	0	3	0	0	0	40	3	1	3680	69	0	9	10	0	0	0								0
NM1418	1	0	1	36	66	10.4	0			4	0	0	0	37	3	0	2870	83.19	0	9	10	0	0	0
ND860	1	0	1	18	71	9.6	0			0	0	0	0	39	0	0	3535	91.04	0	9	10	0	0	0
ZZ1417	1	0	1	19	82	13.6	1	895	111	1	0	0	0	39	3	1	3740	86.4	0	9	10	0	0	0								0
NZ1430	1	0	1	28	123	10.4	1	374	0	2	0	0	1	37	6	1	3355	91.97	0	9	10	0	0	0								0
SG1404	1	0	0	20	70	11.2	0			0	0	0	0	37	0	1	3350	91.82	0	9	10	0	0	0
ZN1437	1	0	1	27	71	10.9	0			1	0	0	0	42	3	0	3140	18.27	0	9	10	0	0	0
LS1444	1	0	1	42	63	10.8	1	477	0	4	0	0	0	39	3	1	2915	25.69	0	9	10	0	0	0								0
NG1448	1	0	1	35	63	9.9	1	528	170	4	0	0	1	40	6	1	2975	15.39	0	9	10	0	0	0								0
NG1449	1	0	0	30	97	10.6	0			3	0	0	0	39	3	1	3185	48.79	0	9	10	0	0	0
NT1454	1	0	1	21	64	11.9	0			0	0	0	0	41	0	0	2795	9.73	0	9	10	0	0	0
SQ1455	1	0	1	43	66	9.5	1	667	0	1	0	0	0	37	3	1	2595	36.61	0	9	10	0	0	0								5
TJ1457	1	0	1	18	63	14	0			0	0	0	0	40	0	1	3375	45.2	0	9	10	0	0	0
NM1464	1	0	0	34	60	10.4	1	543	0	4	0	0	0	39	3	0	3310	81.08	0	9	10	0	0	0								0
TN1377	1	0	0	22	56	10.5	0			0	0	0	0	37	0	1	2545	31.76	0	9	10	0	0	0
NN1409	1	0	1	17	69	9.4	0			0	0	0	0	38	0	0	2900	68.43	0	8	10	0	0	0
TM1476	1	0	1	32	90	9.6	0			1	0	0	0	38	3	0	3990	99.64	0	8	10	0	0	0
PZ1477	1	0	1	22	86	10.9	0			1	0	0	0	37	3	0	2730	73.3	0	9	10	0	0	0
SN4095	1	0	1	33	80	11.5	0			1	0	0	0	41	3	0	3880	85.77	0	9	10	0	0	0
NN1481	1	0	1	17	73	9.3	0			0	0	0	0	34	11	0	2090	77.29	0	9	10	0	0	0
SG1484	1	0	1	33	69	11.6	1	9999	0	3	0	0	1	37	6	0	2940	86.98	0	9	10	0	0	0								0
TN1485	1	0	1	40	67	11.1	1	746	0	3	0	0	0	39	3	1	3120	43.04	0	8	10	0	0	0								0
ZN1488	1	0	1	20	77	10	0			0	0	0	0	37	0	0	3540	99.15	0	9	10	0	0	0
ZG1495	1	0	1	25	68	13.2	0			1	0	0	0	38	3	0	2940	71.72	0	9	10	0	0	0
NN1471	1	0	0	21	81	10.5	1	525	0	1	0	0	0	37	3	1	3015	75.09	0	9	10	0	0	0								0
SN1493	1	0	1	41	94	11.5	0			3	0	0	0	38	3	0	3490	96.09	0	9	10	0	0	0
BM1431	1	0	0	28	85	11.7	1	847	37	3	0	0	0	40	3	1	3700	70.35	0	8	10	0	0	0								0
NN1511	1	0	1	19	69	12.3	0			0	0	0	0	38	0	0	2740	53.47	0	9	10	0	0	0
FN1576	1	0	0	32	60	10.8	1	343	0	3	0	0	1	40	6	1	3165	28.15	0	9	10	0	0	0								0
LN1474	1	0	1	15	62	10.2	0			0	0	0	0	38	0	0	3490	96.09	0	9	10	0	0	0
NM1509	1	0	0	29	84	13.2	0			1	0	0	0	37	4	1	2765	53.55	0	9	10	0	0	0
NK1531	1	0	1	16	55	11.3	0			0	0	0	0	34	11	1	1915	34.97	0	9	10	0	0	1	1	21	7	0		0	7
NB1534	1	0	1	40	67	11.3	1	409	50	5	0	0	0	27	11	1	1085	98.95	0	9	10	0	0	1	0	3	1	0		0	52	0
CS1510	1	0	1	34	64	10.7	1	662	0	1	0	0	1	40	6	0	3300	64.29	0	7	8	0	0	1	1	20		0		0	1	0
FM1538	1	0	1	22	69	15.2	0			0	0	0	0	37	0	1	2520	29.41	0	9	10	0	0	0
MM1641	1	0	1	21	61	13.8	0			0	0	0	0	40	0	0	3210	56.82	0	9	10	0	0	0
JG1546	1	0	1	20	59	12.2	0			0	0	0	0	38	0	0	3190	87.27	0	9	10	0	0	0
ZN1114	1	0	0	35	72	12.2	0			3	0	0	0	40	3	0	2745	17.27	0	9	10	0	0	0
HM1557	1	0	1	25	67	13.5	1	502	1680	2	0	0	0	41	3	1	3315	23.47	0	9	10	0	0	0								0
JT14474	1	0	0	27	79	11.1	1	388	18200	0	0	0	0	41	0	0	3093	28.57	0	9	10	0	0	0								0
SN1566	1	0	1	19	63	10	1	774	0	1	0	0	0	38	3	1	2490	11.41	0	8	10	0	0	0								0
TN1497	1	0	1	17	63	11.6	0			0	0	0	0	39	0	0	3080	64.61	0	9	10	0	0	0
SG1560	1	0	1	21	56	8.6	1	887	77	3	0	0	1	38	6	0	2915	69.69	0	9	10	0	0	0								5
TM1395	1	0	1	18	9999	10.5	0			0	0	0	0	39	0	0	3030	60.24	0	9	10	0	0	0
KM1501	1	0	1	25	88	14.4	0			0	0	0	0	41	0	1	4145	81.3	0	9	10	0	0	0
NT1578	1	0	1	19	74	11.8	0			0	0	0	0	37	0	1	2780	55.01	0	9	10	0	0	0
NM1553	1	0	1	22	82	11.2	0			1	0	0	0	34	3	0	2315	91.89	0	9	10	0	0	0
NK1582	1	0	0	18	56	10.5	0			0	0	0	0	38	0	1	3030	56.06	0	9	10	0	0	0
BN1559	1	0	0	36	84	11.4	1	799	0	3	0	0	0	39	4	0	3185	72.92	0	9	10	0	0	0								0
ND1591	1	0	1	20	69	11	0			0	0	0	0	39	0	0	2870	45.16	0	8	10	0	0	0
NN1604	1	0	1	31	120	11.6	1	731	0	3	0	0	0	38	3	1	3930	97.45	0	9	10	0	0	0								0
FM1603	1	0	1	23	85	12.5	0			0	0	0	0	38	0	0	3415	84.64	0	9	10	0	0	0
ZM1609	1	0	1	18	60	10.3	1	145	215000	0	0	0	0	36	11	1	2430	43.02	0	9	10	0	0	1	0	7		0		9998	2	1
SM1598	1	0	1	21	60	8.3	1	391	857	0	0	0	0	39	0	0	2865	44.68	0	9	10	0	0	0								0
NM1624	1	0	0	22	60	10.3	1	437	2610	0	0	0	0	35	11	1	2335	58.05	0	9	10	0	0	0								0
DJ1620	1	0	1	26	93	9.3	0			1	0	0	0	39	3	0	3700	95.19	0	9	10	0	0	0
ZD1257	1	0	1	18	60	9.2	0			0	0	0	0	40	0	0	3000	37.81	0	9	10	0	0	0
MM1618	1	0	1	27	71	11.6	0			0	0	0	0	38	0	0	2890	67.58	0	9	10	0	0	0
KM1658	1	0	1	25	61	9.4	0			1	0	0	0	38	3	1	2788	33.61	0	9	10	0	0	0
KM1675	1	0	0	36	92	10.9	1	709	0	2	0	0	0	38	3	1	4055	98.49	0	8	10	0	0	0								0
HK1676	1	0	1	19	72	11.1	0			0	0	0	0	39	0	1	2885	23.41	0	8	10	0	0	1	0	16		0		99999	2
BM1697	1	0	0	39	99	10.8	0			1	0	0	0	39	3	0	3230	76.08	0	9	10	0	0	0
ZN1521	1	0	1	23	74	10.2	0			0	0	0	0	40	0	1	2995	16.55	0	9	10	0	0	0
SG1693	1	0	1	16	58	11.1	0			0	0	0	0	38	0	0	2800	59.37	0	9	10	0	0	0
TM1440	1	0	1	20	66	10.4	0			0	0	0	0	38	0	1	2585	17.2	0	9	10	0	0	0
ND1708	1	0	1	23	58	12.6	0			1	0	1	0	40	8	1	3645	66.56	0	8	10	0	0	0
NM1574	1	0	1	21	72	12.1	0			0	0	0	0	41	0	1	2965	6.32	0	8	10	0	0	0
ZN1373	1	0	1	28	50	9.6	1	616	0	2	0	0	0	37	3	0	2915	85.71	0	8	10	0	0	0								0
NG1711	1	0	0	20	68	12.1	0			0	0	0	0	37	0	1	3350	91.82	0	9	10	0	0	0
NS1710	1	0	1	21	56	9.6	0			0	0	0	0	38	0	0	2640	43.25	0	9	10	0	0	0
NJ1728	1	0	0	20	75	8.9	0			1	0	0	0	38	3	0	3330	92.45	0	9	10	0	0	0
JM1735	1	0	1	30	81	10.3	1	624	0	4	0	0	0	39	3	0	3495	89.67	0	8	10	0	0	0								0
LG1743	1	0	1	16	78	11.3	0			0	0	0	0	39	0	1	3505	73.97	0	9	10	0	0	0
ND1745	1	0	1	23	86	11.1	0			0	0	0	0	38	0	0	3890	99.4	0	9	10	0	0	0
JM1747	1	0	1	31	74	9.4	1	968	0	2	0	0	1	40	6	0	3015	39.17	0	9	10	0	0	0								0
CM1752	1	0	1	19	80	11.4	0			0	0	0	0	40	0	0	3160	52.39	0	9	10	0	0	0
KZ1759	1	0	1	28	98	12.5	0			0	0	0	0	40	0	1	3685	69.34	0	9	10	0	0	0
SN1764	1	0	1	16	50	10.5	0			0	0	0	0	35	11	0	2685	95.61	0	9	10	0	0	0
NT1717	1	0	1	18	61	10.5	0			0	0	0	0	40	0	0	3610	84.35	0	8	10	0	0	0
TM1757	1	0	1	19	68	8.6	1	511	56900	0	0	0	0	37	0	0	2785	77.56	0	9	10	0	0	0								0
AN1772	1	0	1	18	73	10.1	0			0	0	0	0	38	0	0	3875	99.35	0	8	10	0	0	0
KM5343	1	1	0	37	110	11.5	1	501	0	5	0	0	0	39	5	0	3915	98.03	0	9	10	0	9999	0								0
NQ4234	1	1	0	41	102	13.2	0			4	0	1	0	40	5	0	2520	6.02	0	9	10	0	0	1	1	12		0		0	3
NB82	1	1	0	27	93	10.2	0			1	0	0	1	39	6	1	3845	90.2	0	9	10	0	0	0
ZM47	1	1	0	28	94	12.1	1	688	316	2	0	0	1	39	6	1	4065	95.39	0	9	10	0	0	1	0	6		0		9998	13	4
TN75	1	1	1	21	81	8.9	0			0	0	0	0	40	0	1	3100	23.38	0	9	10	0	0	0
DM177	1	1	0	36	63	12	0			1	0	0	1	40	6	0	3090	46.03	0	9	10	0	0	0
NN161	1	1	1	19	87	13.1	0			0	0	0	0	40	1	0	3700	88.18	0	9	10	0	0	0
SS216	1	1	0	22	63	10.8	0			0	0	0	0	40	0	0	3795	91.39	0	9	10	0	0	0
DM268	1	1	1	23	60	10.3	0			1	0	0	1	37	6	1	2710	48.11	0	9	10	0	0	0
NM176	1	1	1	29	66	9.5	1	238	0	1	0	0	1	40	6	0	3382	70.67	0	9	10	0	0	0								0
MG319	1	1	0	23	106	10.5	0			0	0	0	0	40	0	1	4352	95.46	0	9	10	0	9999	1	0	8		0		99999	5
NN4255	1	1	1	18	78	11.3	0			0	0	0	0	38	1	1	3400	82.88	0	9	10	0	0	0
SM333	1	1	1	19	75	12.8	0			0	0	0	0	37	1	0	3260	96.62	0	9	10	0	0	0
NG469	1	1	1	18	57	10.5	0			0	0	1	0	38	7	1	2520	13.09	0	9	10	0	0	0
HH6025	1	1	1	19	72	11.6	0			1	1	1	0	33	9	0	1660	50.9	0	9	10	0	9999	1	0	21		0		99999	13
TM528	1	1	0	26	69	11.8	1	283	0	2	0	0	0	37	5	0	2665	67.66	0	9	10	0	9999	0								0
SM581	1	1	1	17	55	11.2	0			0	0	0	0	37	0	1	2775	54.52	0	9	10	0	0	0
SN566	1	1	0	30	78	10.4	1	244	82	1	0	0	1	40	6	0	4175	97.96	0	9	10	0	0	0								0
ZD609	1	1	1	26	80	12.4	0			2	0	0	0	38	3	1	3130	64.7	0	9	10	0	0	0
ZM74	1	1	0	34	76	11.5	1	331	25300	1	0	0	1	38	6	0	2660	45.31	0	9	10	0	0	0								0
NN617	1	1	1	20	84	12	0			0	0	0	0	38	0	1	3690	93.52	0	9	10	0	0	0
FQ505	1	1	0	25	82	10.3	0			0	0	0	0	41	0	1	4040	75.92	0	9	10	0	0	1	1	20		0		0	2
BK519	1	1	1	16	55	9.7	0			0	0	0	0	40	0	1	3665	67.97	0	8	10	7.1	0	0
NN698	1	1	0	28	96	13.1	0			1	1	0	0	38	9	1	2700	25.94	0	9	10	0	9999	0
NG548	1	1	0	31	116	10.6	1	803	32	2	0	0	1	40	6	0	3500	78.47	0	9	10	0	0	0								0
KG725	1	1	0	41	86	11	0			4	0	0	0	39	5	0	3340	82.75	0	9	10	0	0	0
PF536	1	1	0	30	81	12.2	0			1	0	0	1	38	6	0	3775	98.94	0	9	10	0	0	0
TM690	1	1	1	28	59	13.9	1	104	0	0	0	0	0	40	1	1	2810	7.69	0	9	10	0	0	0								0
SS789	1	1	1	22	60	9.4	1	541	0	0	0	0	0	40	0	1	2330	0.29	0	9	10	0	9999	0								0
NM775	1	1	1	31	105	12	1	920	0	1	0	0	1	40	6	0	3595	83.62	0	9	10	0	0	0								0
PM823	1	1	1	23	94	10.5	0			1	0	0	0	41	4	1	3190	15.84	0	8	10	0	0	0
NN2177	1	1	1	29	86	12.9	0			1	0	0	0	39	3	1	3450	70.24	0	9	10	0	0	0
HS905	1	1	1	22	70	10	1	677	0	2	0	0	0	38	3	0	3410	94.52	0	9	10	0	0	0								0
FN935	1	1	0	35	67	10.8	1	300	0	2	0	0	1	37	6	0	3730	99.7	0	9	10	0	0	0								0
PZ956	1	1	0	27	80	8.9	1	563	210	3	0	0	1	37	6	1	3375	92.56	0	9	10	0	0	0								0
MM1024	1	1	1	32	86	10	1	200	0	3	0	0	0	35	11	0	1735	12.77	0	8	10	0	0	1	0	21		0		0	6	5
PH586	1	1	0	21	64	12.5	0			1	0	0	0	40	4	0	3695	87.99	0	9	10	0	0	0
TJ1048	1	1	0	20	61	11.5	0			1	0	0	0	40	0	0	2840	24.17	0	9	10	0	0	0
SN5185	1	1	1	18	93	12.8	0			0	0	0	0	41	1	1	3930	69.3	0	9	10	0	0	0
BN31	1	1	1	38	55	9.9	0			3	0	0	1	39	6	0	2965	54.27	0	9	10	0	0	0
ZM10	1	1	0	32	93	7.3	1	593	0	2	0	0	1	38	6	1	2830	37.45	0	9	10	0	0	0								0
DQ1056	1	1	1	22	85	12	0			1	0	0	0	41	1	1	4280	86.87	0	9	10	0	0	0
NG872	1	1	1	33	75	10.5	1	72	31	2	1	0	0	38	9	0	2770	56.46	0	9	10	0	0	0								0
MM922	1	1	1	16	60	12.8	0			0	0	0	0	41	1	0	3610	70.87	0	8	10	0	9999	1	0	5		0		0	1
SM1238	1	1	1	38	112	9	0			4	0	0	0	40	3	1	3995	86.02	0	8	10	0	0	0
NN92	1	1	0	28	57	11.5	0			3	0	0	1	39	6	0	2645	24.34	0	9	10	0	9999	1	0	12		0		0	4
TM107	1	1	1	24	80	10.7	0			0	0	0	0	38	0	1	3775	95.29	0	9	10	0	0	0
FN90	1	1	0	36	73	10.4	1	754	174	3	0	0	0	38	5	0	2985	75.16	0	9	10	0	0	0								0
NM567	1	1	1	25	93	10.6	0			1	0	0	0	40	3	1	4305	94.67	0	9	10	0	0	0
ZD1429	1	1	0	26	91	12.6	0			1	0	0	1	38	6	0	3315	92	0	8	10	0	0	0
NM133	1	1	1	18	58	10.5	1	699	0	0	0	0	0	39	0	0	3260	78.05	0	9	10	0	0	0								0
YT4985	1	1	1	39	78	12	0			4	0	0	0	38	5	1	2210	2.12	0	9	10	0	9999	1	0	14		0		0	4
NN14	1	1	1	21	57	8.9	0			1	0	0	1	38	6	0	2875	66.27	0	8	10	0	9999	1	0	99999	99999	99999	99999	99999	99999
TG151	1	1	0	21	47	8.1	1	493	0	0	1	0	0	36	9	0	2230	44.4	0	9	10	0	0	0								0
HG161	1	1	0	29	116	11.5	0			0	1	1	0	38	9	1	2260	3.04	0	8	10	0	0	0
NN148	1	1	0	25	83	12.7	1	637	0	1	0	0	1	41	6	1	3500	37.01	0	9	10	0	0	0								0
PK170	1	1	1	19	62	12.1	0			1	0	0	1	40	6	0	3145	51.04	0	9	10	0	0	1	1	20		0		0	1
NK157	1	1	1	18	89	11	0			0	0	0	0	40	1	1	3700	70.35	0	8	10	0	0	0
NM178	1	1	1	36	93	12.6	0			1	0	0	1	40	6	0	2865	26.16	0	9	10	0	9999	0
NF185	1	1	1	18	62	8.5	0			0	0	0	0	39	0	0	3105	66.7	0	9	10	0	0	0
TZ20	1	1	1	34	65	11.8	0			3	0	0	1	36	11	1	2605	61.31	0	9	10	0	0	0
AN2036	1	1	1	32	64	8.6	1	678	0	0	0	0	0	37	0	1	3185	85.31	0	9	10	0	0	1	0	8		0		0	14	5
CN490	1	1	0	16	62	8.4	0			0	0	0	0	38	0	1	2915	45.42	0	8	10	0	9999	1	0	4		0		99999	1
MN475	1	1	1	33	60	10.8	1	700	0	0	0	1	0	38	7	0	2790	58.41	0	8	10	0	0	0								0
NN498	1	1	1	25	94	12.1	0			1	0	0	1	39	6	0	3460	88.34	0	9	10	0	0	0
XM512	1	1	1	24	74	9.5	0			1	0	0	1	39	6	0	3120	67.92	0	9	10	0	9999	0
HG523	1	1	1	19	61	9.5	0			0	0	0	0	40	0	0	3360	69.05	0	9	10	0	0	0
GD520	1	1	1	29	57	8.9	1	505	50	1	0	0	1	38	6	1	2640	21.17	0	9	10	0	0	0								0
SN432	1	1	0	35	72	12.2	1	9999	0	4	0	0	0	41	3	1	3750	56.6	0	9	10	0	0	0								0
LN546	1	1	1	31	102	12.9	1	955	0	2	0	0	0	38	3	1	2140	1.21	0	8	10	0	0	1	0	7		0		0	12	0
SN249	1	1	0	33	91	9.5	0			1	0	0	1	39	6	1	4055	95.22	0	9	10	0	0	0
ZN558	1	1	1	22	61	11.3	0			0	0	0	0	40	0	1	3065	20.97	0	9	10	0	0	0
LN496	1	1	0	22	58	10.1	0			0	1	0	0	39	9	0	2555	17.4	0	9	10	0	0	1	0	99999	99999	0		99999	2
SS449	1	1	1	17	96	12.7	0			0	0	0	0	41	0	1	2915	4.93	0	8	10	0	9999	1	0	20		0		0	4
PZ584	1	1	1	28	79	12.3	0			2	0	0	0	42	3	1	3630	30.42	0	9	10	0	0	1	1	16		0		0	5
PM440	1	1	1	24	100	12.1	0			1	0	0	0	41	3	1	3605	45.29	0	9	10	0	0	0
MG487	1	1	1	34	70	12	1	785	28	2	0	0	1	37	6	0	2775	76.83	0	9	10	0	9999	0								0
NN614	1	1	1	22	73	11.4	0			1	0	0	0	38	3	0	2695	48.91	0	9	10	0	0	0
HG631	1	1	1	17	72	12.3	0			0	0	1	0	38	7	0	2605	39.65	0	8	10	0	0	0
SG636	1	1	1	28	66	11.1	0			2	0	0	1	39	6	0	3285	79.6	0	8	10	0	0	0
NB640	1	1	1	20	82	13.2	0			0	0	0	0	39	0	0	1850	0.07	0	5	8	0	0	1	1	5	14	0		0	1
CM558	1	1	1	34	101	10.8	0			2	0	0	1	39	6	0	2735	32.27	0	9	10	0	0	0
NS623	1	1	0	22	68	12.3	1	438	35	0	0	0	0	40	0	0	3435	74.36	0	9	10	0	0	0								0
BM542	1	1	0	27	59	13.7	0			1	0	0	1	40	6	0	3280	62.76	0	9	10	0	0	0
NM684	1	1	0	28	75	11.7	0			2	0	0	1	40	6	0	3440	74.7	0	8	10	0	0	1	0	7		0		0	2
SB690	1	1	0	26	52	12.2	1	357	0	1	0	0	0	38	3	1	3025	55.61	0	9	10	0	0	0								0
KN699	1	1	0	37	85	10.9	0			5	0	0	0	40	3	1	3735	72.63	0	9	10	0	0	0
NN318	1	1	1	25	104	11.2	1	9999	0	1	0	0	1	40	6	1	3780	75.4	0	8	10	0	9999	1	0	4		0		0	1	0
NM691	1	1	1	21	82	11.1	1	596	0	1	0	0	1	40	6	1	4550	97.77	0	9	10	0	0	0								0
SN758	1	1	0	31	66	12.7	0			1	0	0	1	40	6	0	2720	15.66	0	4	7	7.15	0	1	1	4		0		0	1
GN530	1	1	0	34	97	10	0			4	1	0	0	36	9	0	2595	80.76	0	9	10	0	9999	1	0	12		0		0	2
TN766	1	1	1	15	68	12	0			0	0	0	0	37	0	1	3220	86.96	0	8	10	0	0	0
NN815	1	1	1	19	96	9.7	0			1	0	0	1	41	6	0	3160	34.05	0	9	10	0	0	0
SM486	1	1	1	23	62	9.2	1	713	0	1	0	0	1	38	6	1	2880	42.13	0	9	10	0	0	0								0
NN851	1	1	0	18	69	13.5	0			0	0	0	0	37	0	1	2290	11.67	0	9	10	0	0	1	1	7		0		0	4
ZN796	1	1	1	22	80	11.6	1	671	13100	1	0	0	0	39	0	1	3460	70.94	0	9	10	0	0	0								0
XB108	1	1	1	23	69	9.2	0			1	0	0	0	37	3	1	3960	99.42	0	9	10	0	0	0
ZN938	1	1	0	24	72	10.2	1	382	190	1	0	0	1	40	6	1	3245	34.44	0	9	10	0	9999	0								4
VM732	1	1	0	38	78	12.1	1	694	0	1	0	0	1	38	6	0	2510	30.18	0	9	10	0	9999	0								0
XM774	1	1	0	23	76	11.1	1	438	0	0	0	0	0	39	0	0	3175	72.18	0	8	10	0	0	0								0
SG284	1	1	0	26	75	12.5	1	793	0	2	0	0	1	39	6	1	2715	12.46	0	9	10	0	0	0								5
ZM932	1	1	1	18	56	11	0			0	0	0	0	37	0	0	2990	89.25	0	7	10	0	0	1	1	4		0		0	3
BM974	1	1	0	33	80	14.6	0			2	0	0	1	38	6	1	3310	77.75	0	8	10	0	0	0
NG896	1	1	1	20	68	11.1	0			0	0	0	0	38	0	1	3965	97.79	0	9	10	0	0	0
NQ1000	1	1	1	20	97	11.5	1	254	24700	0	0	0	0	39	0	0	3420	86.66	0	9	10	0	0	0								0
BG1008	1	1	0	23	53	8.7	0			1	0	0	1	38	6	0	3155	85.6	0	9	10	0	0	0
ZS989	1	1	0	35	74	10.7	1	209	947	3	0	0	1	38	6	0	3165	86.1	0	9	10	0	0	0								0
NL1023	1	1	0	26	101	12.5	1	541	0	1	0	0	1	41	6	1	4070	77.55	0	9	10	7.4	0	0								0
XM495	1	1	1	18	78	11.1	0			0	0	0	0	38	0	0	3905	99.44	0	9	10	0	0	0
MM1035	1	1	1	19	53	8.6	0			1	0	0	1	40	6	0	2490	5.07	0	9	10	0	0	0
NM1015	1	1	0	22	92	10	0			0	0	0	0	37	0	1	3915	99.29	0	9	10	0	0	1	1	8		0		0	7
SN1030	1	1	0	35	82	12	1	386	0	1	0	0	1	41	6	1	3805	60.69	0	9	10	0	9999	0								0
NN1044	1	1	0	38	82	12.3	1	717	0	4	0	0	1	41	6	0	3280	44.34	0	9	10	0	0	0								0
SM973	1	1	0	21	76	9.3	0			1	0	0	1	39	6	0	3165	71.43	0	9	10	0	0	0
TM1035	1	1	1	19	57	9.2	0			0	0	0	0	32	11	1	1495	34.89	0	8	10	7.19	0	1	1	7	21	0		0	20
AD6192	1	1	1	16	60	11.7	0			0	0	0	0	39	0	1	2540	5.26	0	9	10	0	0	0
NM1132	1	1	1	26	59	12.8	0			0	0	0	0	41	1	1	2935	5.46	0	9	10	0	9999	1	1	17	20	0		0	9
HG811	1	1	0	25	75	9.4	1	662	31	2	1	0	1	38	9	0	2800	59.37	0	9	10	0	0	0								0
HN1142	1	1	0	28	72	14	0			1	0	0	1	42	6	0	3190	21.48	0	9	10	0	0	0
SM798	1	1	0	25	69	13.2	1	9999	0	2	0	0	1	40	6	0	3455	75.68	0	8	10	0	0	0								0
NF1154	1	1	0	20	74	13.3	0			0	0	1	0	38	7	1	3350	80.15	0	8	10	0	9999	1	1	20		0		0	1
FN1172	1	1	1	36	87	11.4	1	862	0	2	0	0	0	39	3	1	3495	73.31	0	4	8	0	0	1	1	20		0		0	1	0
NM1156	1	1	0	24	77	11.2	0			1	1	0	0	40	9	1	3395	46.87	0	9	10	0	0	1	1	7		0		0	5
NZ1183	1	1	0	33	95	10.2	0			2	0	0	1	38	6	0	3215	88.36	0	9	10	0	9999	0
NN1170	1	1	1	18	73	11.9	0			0	0	0	0	40	0	0	3130	49.68	0	9	10	0	0	1	1	20		0		0	1
BM1201	1	1	0	25	62	9.6	1	321	23500	0	0	0	0	37	0	0	2350	34.59	0	9	10	0	9999	0								0
KM1214	1	1	1	28	62	10.6	1	264	258	0	0	0	0	37	0	1	2240	8.98	0	9	10	0	0	0								0
NZ1221	1	1	0	26	54	9.5	1	623	198	1	0	0	0	40	3	1	3695	70.02	0	9	10	0	9999	0								0
YM1029	1	1	0	17	76	8.7	1	243	1090	1	0	0	1	40	6	1	2500	1.19	0	9	10	0	0	0								0
NM1225	1	1	0	16	66	12.3	0			0	0	0	0	38	0	1	3320	78.37	0	9	10	0	0	0
TN1235	1	1	0	17	95	10	0			0	0	0	0	40	0	1	3750	73.57	0	8	10	0	9999	0
NM1261	1	1	1	19	68	11.1	0			0	0	0	0	40	0	1	3510	56.31	0	9	10	0	0	1	1	12		0		0	2
PM1265	1	1	0	29	89	9.9	0			2	0	0	1	40	6	1	3645	66.56	0	8	10	0	0	0
GG1267	1	1	1	38	67	11.4	1	958	0	6	0	0	1	38	6	1	2625	20.05	0	9	10	0	0	0								0
SM1268	1	1	1	25	64	10.3	1	753	0	0	0	0	0	38	0	0	3105	82.95	0	8	10	0	0	0								0
SG1231	1	1	1	26	68	11.6	0			0	0	0	0	40	0	1	3175	28.91	0	9	10	0	0	0
ND1290	1	1	1	24	88	11.7	0			0	0	0	0	41	0	0	3545	66.22	0	4	6	7.13	0	1	1	4		0		0	3
NK1297	1	1	0	27	93	10.6	1	1276	0	5	0	0	0	41	5	0	3575	68.41	0	8	10	7.28	0	1	1	4	8	0		0	4	0
TM874	1	1	1	39	95	11.1	1	621	0	4	0	2	0	41	10	0	3790	81.61	0	9	10	0	0	0								0
KM1309	1	1	0	32	64	9.7	1	404	92	2	0	0	0	40	4	1	3985	85.62	0	9	10	0	0	0								0
NN1325	1	1	1	14	74	9.9	0			0	0	0	0	38	0	0	3500	96.25	0	4	7	0	0	1	1	18	19	2	0	0	53
ND1343	1	1	1	37	89	11.6	0			2	0	0	0	40	3	1	3495	55.11	0	7	9	0	0	0
NM1349	1	1	0	24	85	12.8	0			2	0	0	1	39	6	0	3050	62.02	0	9	10	0	0	0
NG1357	1	1	1	27	89	10.7	1	414	0	1	0	0	0	41	3	0	3545	66.22	0	9	10	0	0	0								5
NZ1352	1	1	0	19	72	11.9	0			0	0	0	0	38	1	0	3415	94.64	0	9	10	0	0	0
TM923	1	1	1	20	73	11.3	0			0	0	0	0	40	0	1	3030	18.7	0	9	10	0	0	0
NN1365	1	1	1	26	75	13.5	0			0	0	0	0	41	1	0	3665	74.49	0	9	10	0	0	0
NM1369	1	1	0	26	98	12.5	0			0	0	0	0	40	0	1	3525	57.5	0	9	10	0	0	0
NS1360	1	1	0	23	80	13	0			0	0	0	0	36	11	0	2775	90.59	0	7	10	0	0	0
NN1347	1	1	0	29	92	11.8	0			2	0	0	1	38	6	0	2975	74.42	0	9	10	0	0	0
NN1388	1	1	1	31	62	7.2	1	287	0	1	0	0	0	40	3	0	3165	52.84	0	9	10	0	0	0								0
NG1066	1	1	1	17	62	10.2	0			0	0	0	0	41	1	0	2550	2.51	0	9	10	0	0	0
NS2520	1	1	0	18	87	12.3	0			0	0	0	0	37	1	1	3015	75.09	0	9	10	0	0	0
BM1168	1	1	1	21	59	10.2	0			1	0	0	1	39	6	1	3595	79.41	0	9	10	0	0	0
NM1436	1	1	0	20	9999	7.1	0			1	0	0	0	39	3	0	3870	97.61	0	9	10	0	9999	0
NM1445	1	1	1	23	84	12.1	0			2	0	0	0	42	5	0	2835	4.94	0	9	10	0	0	0
NN1399	1	1	0	24	80	11	0			0	1	1	0	36	9	0	2770	90.38	0	9	10	0	0	1	0	15		0		99999	5
TN1465	1	1	0	39	95	10.9	1	199	23600	3	0	0	1	37	6	0	3075	92.37	0	9	10	0	0	0								0
NN877	1	1	1	34	73	12.3	1	341	74900	2	0	0	0	40	3	1	3470	53.08	0	9	10	0	0	0								0
NM1037	1	1	0	36	84	13.2	0			5	0	0	0	39	5	1	3385	65.45	0	9	10	0	0	0
NK1491	1	1	1	29	80	8.3	1	9999	25	3	0	0	1	38	6	0	2170	6.35	0	9	10	0	0	0								0
NG1475	1	1	0	18	68	10.3	0			0	0	0	0	40	1	0	3680	87.4	0	4	5	7.06	0	1	1	4	19	0		0	3
NG1494	1	1	1	17	54	12.4	0			0	0	0	0	38	0	1	2990	52.42	0	8	10	0	0	0
SM1468	1	1	0	23	62	10	1	621	0	2	0	0	1	40	6	1	3145	26.64	0	9	10	0	0	0								0
SG1514	1	1	0	32	73	11.3	0			3	0	0	1	40	6	1	4480	97.11	0	9	10	0	0	0
TM1505	1	1	0	24	67	12.6	0			1	0	0	0	39	5	0	3430	87.1	0	9	10	0	0	0
SG1520	1	1	1	16	56	14.6	0			0	0	0	0	39	0	0	3435	87.31	0	9	10	0	0	0
SM1529	1	1	1	22	69	11.8	0			0	0	0	0	38	0	0	3175	86.57	0	9	10	0	0	0
VZ1532	1	1	1	31	67	12.1	1	261	0	0	0	0	0	39	0	0	2370	7.12	0	9	10	0	0	0								0
NN1548	1	1	1	15	69	11.9	0			0	0	0	0	38	0	1	3050	57.85	0	9	10	0	0	0
ZH1365	1	1	0	20	63	12.6	0			0	0	0	0	37	0	1	2690	46.11	0	9	10	0	0	0
ND775	1	1	1	28	82	12	1	513	40	1	0	0	0	39	3	1	3234	53.07	0	5	8	0	0	1	0	20		0		0	1	0
SM1575	1	1	1	25	78	10.1	0			0	0	0	0	39	0	1	2875	22.66	0	9	10	0	0	0
LM1584	1	1	0	31	88	9.5	1	1006	0	2	0	0	1	39	6	0	2830	41.29	0	9	10	0	0	0								0
CM1594	1	1	0	36	70	12.3	1	246	0	2	0	0	0	40	6	1	2775	6.48	0	9	10	0	0	0								0
ZM1500	1	1	0	21	90	12.3	0			4	0	0	0	38	3	1	2570	16.2	0	9	10	0	0	0
MN1190	1	1	1	18	70	10.6	0			0	0	0	0	39	0	1	3590	77.39	0	9	10	0	0	0
BN1600	1	1	1	17	65	11.1	0			0	0	0	0	40	0	0	3100	46.94	0	9	10	0	0	0
NN1607	1	1	1	26	85	10.6	0			3	0	0	0	39	0	0	3260	78.05	0	8	10	0	1	1	1	11		0		0	7
NM1605	1	1	0	19	64	10.3	0			0	0	0	0	38	2	1	2840	38.38	0	8	10	0	0	0
SN9721	1	1	0	32	117	13.2	0			1	0	0	1	36	11	1	2805	78.23	0	9	10	0	0	0
CN1428	1	1	0	20	55	9.1	1	669	0	1	0	0	1	39	6	1	3650	82.31	0	9	6	1	0	0								0
SN1512	1	1	0	28	95	11.3	1	9999	0	1	0	0	1	40	6	0	3160	52.39	0	9	10	0	0	0								0
SM852	1	1	0	21	67	12.3	0			0	0	0	0	41	2	0	3480	61.21	0	9	10	0	0	1	1	12		0		0	2
LK1544	1	1	0	27	88	11.9	0			2	0	0	1	39	6	1	3655	82.56	0	9	10	0	0	0
ND1659	1	1	1	24	66	9.4	0			1	0	0	1	39	6	0	2745	33.2	0	9	10	0	0	0
FG1623	1	1	0	39	65	12.2	1	604	2140	3	0	0	1	38	6	1	2670	23.5	0	9	10	0	0	0								4
NM1715	1	1	0	25	104	12.8	0			1	0	0	1	39	6	1	3575	78.27	0	9	10	0	0	0
ZT1685	1	1	0	32	59	8.7	0			3	0	0	1	39	6	1	2875	22.66	0	8	10	0	0	0
SP1716	1	1	1	19	90	11.8	0			0	0	0	0	41	0	0	3885	85.98	0	8	10	0	0	0
NN1731	1	1	0	36	72	11.8	1	499	0	3	0	0	1	40	6	0	3840	92.63	0	9	10	0	0	1	1	15		0		0	8	0
NS1730	1	1	1	22	69	11.2	0			0	0	0	0	40	0	1	2965	14.83	0	9	10	0	0	0
MM1752	1	1	0	18	70	9.9	0			1	0	0	1	40	6	0	3220	57.69	0	9	10	0	0	0
BG1740	1	1	0	21	75	12	0			0	0	0	0	40	0	0	3190	55.06	0	9	10	0	0	0
BM1611	1	1	1	23	112	11.7	0			0	0	0	0	40	0	1	3955	84.36	0	7	8	0	0	1	0	20		0		0	1
MG603X	1	0	1	23	9999	9.6	0			0	1	0	0	36	9	1	2040	8.99	0	4	6	1	0	1	1	4		0		0	24
NN4712X	1	0	1	29	106	7.6	1	199	0	1	1	0	0	34	9	0	2460	96.28	0	9	10	0	0	1	1	15		0		0	22	0
BM507X	1	0	1	37	82	9.9	0			4	1	0	0	38	9	1	2790	33.79	0	9	10	0	0	0	0
MN737X	1	0	1	27	82	9.9	0			2	1	0	0	39	9	1	2535	5.11	0	9	10	0	0	0	0
NN1047X	1	0	1	28	73	9	0			2	1	0	0	37	9	0	2793	78.14	0	9	10	0	0	0	0
HH6025X	1	1	1	19	72	11.6	0			1	1	1	0	33	9	0	1665	51.64	0	9	10	0	9999	1	1	21		0		0	13
NN698X	1	1	0	28	96	13.1	0			1	1	0	0	38	9	1	2600	18.24	0	9	10	0	99999	0	0
NG872X	1	1	1	33	75	10.5	1	72	31	2	1	0	0	38	9	1	2665	23.11	0	9	10	0	0	0	0							5
TG151X	1	1	0	21	47	8.1	1	493	0	0	1	0	0	36	9	0	1805	6.07	0	9	10	0	0	1	0	21		0		0	2	0
HG161X	1	1	0	29	116	11.5	0			0	1	1	0	38	9	1	2160	1.43	0	9	10	0	0	0	0
LN496X	1	1	0	22	58	10.1	0			0	1	0	0	39	9	0	1995	0.37	0	9	10	0	0	1	0	12		0		0	4
GN530X	1	1	0	34	97	10	0			4	1	0	0	36	9	0	2640	83.73	0	9	10	0	9999	1	1	12		0		0	2
HG811X	1	1	0	25	75	9.4	1	662	31	2	1	0	1	38	9	0	2940	71.72	0	9	10	0	0	0	0							4
NM1156X	1	1	0	24	77	11.2	0			1	1	0	0	40	9	0	2115	0.25	0	9	10	0	0	1	1	12		0		0	4
NN1399X	1	1	0	24	80	11	0			0	1	1	0	36	9	0	2650	84.34	0	9	10	0	0	1	1	12		0		0	5

## Sheet: codebook
Variable name	Description	Type of data	Units/range/format	Codes	Notes
ID	Patient identifier	Alphanumerical
MCR found	Whether Maternity Case Record found	Categorical	0_1	0=No 1=Yes
Mode of delivery	Mode of delivery	Categorical	0_1	0=NVD 1=CD
Working hours vs. out of hours	Whether neonate 1 born in working hours or not	Categorical	0_1	0=Working hours 1=Out of hours 99999=File missing	Working hours defined as 07:30-16:30 on a weekday (for CD, decision and delivery must be within working hours in order to qualify as working hours delivery)
Age	Age in years	Numerical	Whole years
Maternal weight	Maternal weight	Numerical	kg	9999=Not recorded 99999=File missing
Maternal Hb	Maternal Haemoglobin pre-delivery	Numerical	g/dl	9999=Not recorded 99999=File missing
Maternal HIV status	Maternal HIV status	Categorical	0_1	0=Negative 1=Positive
Latest CD4 count	Latest CD4 count	Numerical	cells/μl	9999=Not recorded 99999=File missing
Latest VL	Latest VL	Numerical	c/ml	9999=Not recorded 99999=File missing
Maternal parity	Maternal parity prior to current delivery	Numerical	Whole number	99999=File missing
Number of foetuses	Singleton/multiple	Categorical	0_1	0=Singleton 1=Multiple
Leading presentation/lie	Cephalic/breech/other e.g. transverse, oblique	Categorical	0_2	0=Cephalic 1=Breech 2=Other
Previous CD	If mother had CD prior to this delivery	Categorical	0_1	0=No 1=Yes 99999=File missing
Uterine rupture	If mother had uterine rupture in this delivery	Categorical	0_1	0=No 1=Yes 99999=File missing
Gestational age	Completed weeks	Numerical	Whole weeks	99999=File missing
Robson group	Robson group according to delivery characteristics	Categorical	0_12	0=1 1=2a 2=2b 3=3 4=4a 5=4b 6=5 7=6 8=7 9=8 10=9 11=10 99999=File missing
Neonate 1: Sex	Sex of neonate 1	Categorical	0_1	0=Female 1=Male 99999=File missing
Neonate 1: Birthweight	Birthweight of neonate 1	Numerical	g	99999=File missing
Neonate 1: Birthweight centile	Centile of weight vs. gestational age	Numerical	centile	99999=File missing
Neonate 1: Birth outcome	Birth outcome of neonate 1	Categorical	0_1	0=Livebirth 1=Stillbirth 99999=File missing
Neonate 1: Apgar score at 1 minute (/10)	1-minute Apgar score of neonate 1	Numerical	0_10	99999=File missing
Neonate 1: Apgar score at 5 minutes (/10)	5-minute Apgar score of neonate 1	Numerical	0_10	99999=File missing
Neonate 1: Cord gas pH	pH of neonate 1	Numerical	0_8	0=Not indicated 1=Not done despite being indicated 9999=Not recorded 99999=File Missing
Neonate 1: Birth trauma	Presence of birth trauma in neonate 1	Categorical	0_2	0=Nil 1=Cephalhaematoma 2=Erb's palsy 9999=Not recorded 99999=File missing
Neonate 1: Neonate admitted to nursery	Whether neonate 1 admitted to nursery	Categorical	0_1	0=No 1=Yes
Neonate 1: Admission file found	Whether admission file for neonate 1 found	Categorical	0_1	0=No 1=Yes
Neonate 1: Primary diagnosis	Admission diagnosis for neonate 1	Categorical	0_20	0=Hyaline membrane disease 1=Jaundice of prematurity 2=Apnoea of prematurity 3=Pulmonary intersititial emphysema 4=Hypoxic ischaemic encephalopathy 5=Meconium exposure 6=Congential syphilis 7=Septicaemia 8=Congenital pneumonia 9=Cardiovascular congenital abnormality 10=Cleft deformity 11=Cephalhaematoma 12=Difficulties in establishing breastfeeding 13=Hypothermia 14=Small for gestational age 15=L…
Neonate 1: Secondary diagnosis	Discharge diagnosis for neonate 1	Categorical	0_20	0=Hyaline membrane disease 1=Jaundice of prematurity 2=Apnoea of prematurity 3=Pulmonary intersititial emphysema 4=Hypoxic ischaemic encephalopathy 5=Meconium exposure 6=Congential syphilis 7=Septicaemia 8=Congenital pneumonia 9=Cardiovascular congenital abnormality 10=Cleft deformity 11=Cephalhaematoma 12=Difficulties in establishing breastfeeding 13=Hypothermia 14=Small for gestational age 15=L…
Neonate 1: Primary outcome	Primary outcome of neonate 1	Categorical	0_2	0=Discharged 1=Died 2=Transferred out 99999=File missing
Neonate 1: Secondary outcome	Secondary outcome of neonate 1 (if primary outcome was transferred out)	Categorical	0_1	0=Discharged 1=Died 99999=File missing
Neonate 1: Mechanical ventilation	Whether neonate 1 was mechanically ventilated at Bethesda	Categorical	0_1	0=No 1=Yes 99999=File missing
Neonate 1: Duration of admission	Number of days	Numerical	Whole days	99999=File missing
Neonate 1: Neonatal HIV status	If mother infected, birth PCR negative/positive/not done	Categorical	0_4	0=Negative 1=Positive 2=Indeterminate 3=sample rejected by lab 4=sample recorded as sent not received by lab 5=no record of sample being sent
Neonate 2: Sex	Sex of neonate 2	Categorical	0_1	0=Female 1=Male 99999=File missing
Neonate 2: Birthweight	Birthweight of neonate 2	Numerical	g	99999=File missing
Neonate 2: Birthweight centile	Centile of weight vs. gestational age	Numerical	centile	99999=File missing
Neonate 2: Birth outcome	Birth outcome of neonate 2	Categorical	0_1	0=Livebirth 1=Stillbirth 99999=File missing
Neonate 2: Apgar score at 1 minute (/10)	1-minute Apgar score of neonate 2	Numerical	0_10	99999=File missing
Neonate 2: Apgar score at 5 minutes (/10)	5-minute Apgar score of neonate 2	Numerical	0_10	99999=File missing
Neonate 2: Cord gas pH	pH of neonate 2	Numerical	0_8	0=Not indicated 1=Not done despite being indicated 9999=Unknown 99999=File Missing
Neonate 2: Birth trauma	Presence of birth trauma in neonate 2	Categorical	0_2	0=Nil 1=Cephalhaematoma 2=Erb's palsy 9999=Not recorded 99999=File missing
Neonate 2: Neonate admitted to nursery	Whether neonate 2 admitted to nursery	Categorical	0_1	0=No 1=Yes
Neonate 2: Admission file found	Whether admission file for neonate 2 found	Categorical	0_1	0=No 1=Yes
Neonate 2: Primary diagnosis	Admission diagnosis for neonate 2	Categorical	0_20	0=Hyaline membrane disease 1=Jaundice of prematurity 2=Apnoea of prematurity 3=Pulmonary intersititial emphysema 4=Hypoxic ischaemic encephalopathy 5=Meconium exposure 6=Congential syphilis 7=Septicaemia 8=Congenital pneumonia 9=Cardiovascular congenital abnormality 10=Cleft deformity 11=Cephalhaematoma 12=Difficulties in establishing breastfeeding 13=Hypothermia 14=Small for gestational age 15=L…
Neonate 2: Secondary diagnosis	Discharge diagnosis for neonate 2	Categorical	0_20	0=Hyaline membrane disease 1=Jaundice of prematurity 2=Apnoea of prematurity 3=Pulmonary intersititial emphysema 4=Hypoxic ischaemic encephalopathy 5=Meconium exposure 6=Congential syphilis 7=Septicaemia 8=Congenital pneumonia 9=Cardiovascular congenital abnormality 10=Cleft deformity 11=Cephalhaematoma 12=Difficulties in establishing breastfeeding 13=Hypothermia 14=Small for gestational age 15=L…
Neonate 2: Primary outcome	Primary outcome of neonate 2	Categorical	0_2	0=Discharged 1=Died 2=Transferred out 99999=File missing
Neonate 2: Secondary outcome	Secondary outcome of neonate 2 (if primary outcome was transferred out)	Categorical	0_1	0=Discharged 1=Died 99999=File missing
Neonate 2: Mechanical ventilation	Whether neonate 2 was mechanically ventilated at Bethesda	Categorical	0_1	0=No 1=Yes 99999=File missing
Neonate 2: Duration of admission	Number of days	Numerical	Whole days	99999=File missing
Neonate 2: Neonatal HIV status	If mother infected, birth PCR negative/positive/not done	Categorical	0_4	0=Negative 1=Positive 2=Indeterminate 3=sample rejected by lab 4=sample recorded as sent not received by lab 5=no record of sample being sent
Maternal post-partum blood loss volume	Volume of blood loss following NVD, or during/after CD	Numerical	ml	9999=Not recorded 99999=File missing
Blood transfusion	If blood given within 48 hours pre-delivery upto 7 days post-delivery	Categorical	0_1	0=No 1=Yes 99999=File missing
PPH post-CD	Whether PPH post-CD occurred	Categorical	0_1	0=No 1=Yes 99999=File missing
PPH	Whether PPH occurred	Categorical	0_1	0=No 1=Yes 9999=Not recorded 99999=File missing
NASG	Whether non-pneumatic anti-shock garment used during resuscitation for PPH	Categorical	0_1	0=No 1=Yes
Primary outcome	Primary outcome of mother	Categorical	0_2	0=Discharged 1=Died 2=Transferred out 99999=File missing
Secondary outcome	Secondary outcome of mother (if primary outcome was transferred out)	Categorical	0_1	0=Discharged 1=Died 9999=No record 99999=File missing
Mechanical ventilation	Whether mother needed ventilation post-partum	Categorical	0_1	0=No 1=Yes 99999=File missing
Post-delivery laparotomy	Whether mother needed laparatomy post-partum	Categorical	0_1	0=No 1=Yes 99999=File missing
Duration of post-partum hospital stay	Number of days	Numerical	Whole days	0=<1 day
Delivery conducted at appropriate level of care	Assessed against provincial standard of level of care	Categorical	0_1	0=No 1=Yes
3rd/4th degree tear	Whether mother sustained high degree perineal tear	Categorical	0_1	0=No 1=Yes 9999=Not recorded 99999=File missing
Episiotomy	Whether episiotomy performed during labour	Categorical	0_1	0=No 1=Yes 9999=Not recorded 99999=File missing
Vacuum/ forceps	Assisted delivery performed	Categorical	0_1	0=No 1=Vacuum
Primary Caesarean delivery indication	Primary indication for CD	Categorical	0_16	0=Antepartum haemorrhage 1=Post-dates 2=Prolonged rupture of membranes 3=Previous hysterotomy 4=Big baby 5=Unsuccessful VBAC (prolonged latent phase) 6=Unsuccessful VBAC (poor progress) 7=Previous CDx2/3 8=Breech presentation 9=Malpresentation 10=CPD 11=Cervical mass 12=Hypertensive disease 13=Failed IOL 14=Foetal compromise 15=IUGR 16=Twin pregnancy 17=Delayed second stage 18=VBAC declined 99999…
Caesarean delivery Lucas class	Assessment of degree of urgency of CD	Categorical	0_3	0=1 1=II 2=III 3=IV 99999=file missing
Caesarean delivery indicated at time of decision	Subjective assessment by nominated facility assessor	Categorical	0_1	0=No 1=Yes 9999=Not recorded
Decision --> Delivery	HH:MM	Numerical	Minutes	9999=Not recorded 99999=File missing
Operation Start --> End	HH:MM	Numerical	Minutes	9999=Not recorded 99999=File missing
Decision --> Handover	HH:MM	Numerical	Minutes	9999=Not recorded 99999=File missing
Handover --> Anaesthesia	HH:MM	Numerical	Minutes	9999=Not recorded 99999=File missing
Anaesthesia --> Operation	HH:MM	Numerical	Minutes	9999=Not recorded 99999=File missing
Operation --> Delivery	HH:MM	Numerical	Minutes	9999=Not recorded 99999=File missing
Caesarean delivery WHO checklist compliance	Whether WHO checklist was used	Categorical	0_3	0=No 1=Partial 2=Yes 99999=File missing
Caesarean delivery primary mode of anaesthesia	What was primary mode of anaesthesia used	Categorical	0_1	0=Spinal 1=General 99999=File missing
Caesarean delivery secondary mode of anaesthesia	What was secondary mode of anaesthesia used	Categorical	0_1	0=Nil 1=General 99999=File missing
Reason for secondary mode of anaesthesia	Why secondary mode of anaesthesia was required	Categorical	0_2	0=Inadequate spinal 1=Part of resuscitative efforts for surgical complication (e.g PPH, prolonged operative time) 2=Part of resuscitative efforts for anaesthetic complication (e.g. high spinal)
Optimal mode of anaesthesia	Was the most appropriate mode of anaesthesia employed according to assessor	Categorical	0_1	0=No 1=Yes 99999=File missing
Anaesthetic complication	Whether any complications related to anaesthesia occurred	Categorical	0_4	0=No 1=Inadequate spinal 2=High spinal 3=Failed intubation with hypoxia 4=Post-spinal hypotension 99999=File missing
Puerperal infection	Whether mother had any infection related to delivery treated post-partum	Categorical		0=Episiotomy infection 1=CD wound infection 2=Puerperal sepsis 3=Nil known
